# Supplementary material for: Small Worldness in Dense and Weighted Connectomes
Source: Front Phys. Author manuscript; Available in PMC 2016 Jul 27. (PMC4963163; doi:10.3389/fphy.2016.00014)
Supplement: Data_sheet [file NIHMS795711-supplement-Data_sheet.xlsx]

## Sheet: Labels
Each tab name correspond to the metrics described in the article. NH tabs corresponds to the null hypothesis averages over the 10 replicas. The threshold row corresponds to the applied threshold to obtain the results (the number 0 are the results without applying any threshold). All other corresponds to the number of streamlines needed to assign an edge. The region column for each metric correpon…
StDev = standard deviation, CV = coefficient of variation
Brain hemisphere
Labels for left hemisphere	Labels for right hemisphere	Brain Region
1	35	Banks of the superior temporal sulcus
2	36	Caudal anterior cingulate
3	37	Cauda lmiddle frontal
4	38	Cuneus
5	39	Entorhinal
6	40	Fusiform
7	41	Inferior parietal
8	42	Inferior temporal
9	43	Isthmus cingulate
10	44	Lateral occipital
11	45	Lateral orbitofrontal
12	46	Lingual
13	47	Medial orbitofrontal
14	48	Middle temporal
15	49	Parahippocampal
16	50	Paracentral
17	51	Parsopercularis
18	52	Parsorbitalis
19	53	Parstriangularis
20	54	Pericalcarine
21	55	Postcentral
22	56	Posterior cingulate
23	57	Precentral
24	58	Precuneus
25	59	Rostral anterior cingulate
26	60	Rostral middle frontal
27	61	Superior frontal
28	62	Superior parietal
29	63	Superior temporal
30	64	Supramarginal
31	65	Frontal pole
32	66	Tempora lpole
33	67	Transverse temporal
34	68	Insula

## Sheet: degree
	threshold		0				25				50				125				Difference
Region	Label		deg	StDev	CV		deg	stDev	CV		deg	StDev	CV		deg	stDev	CV		25-0/0	50-0/0	125-0/0	50-25/25	125-25/25	125-50/50
ctx-lh-bankssts	1		9.8	3.93841	0.401879		6.6	1.42984	0.216643		6	1.41421	0.235702		5.7	1.25167	0.219591		-0.326531	-0.387755	-0.418367	-0.0909091	-0.136364	-0.05
ctx-lh-caudalanteriorcingulate	2		20.8	5.11642	0.245982		14.1	2.46982	0.175164		13.1	1.79196	0.136791		11.8	1.13529	0.0962112		-0.322115	-0.370192	-0.432692	-0.070922	-0.163121	-0.0992366
ctx-lh-caudalmiddlefrontal	3		18.9	3.3483	0.177159		14.3	2.21359	0.154797		13.4	1.83787	0.137155		12.5	1.71594	0.137275		-0.243386	-0.291005	-0.338624	-0.0629371	-0.125874	-0.0671642
ctx-lh-cuneus	4		25	5.16398	0.206559		16.7	2.94581	0.176396		15.6	2.75681	0.176719		14.2	2.14994	0.151404		-0.332	-0.376	-0.432	-0.0658683	-0.149701	-0.0897436
ctx-lh-entorhinal	5		35.2	2.93636	0.0834194		21.3	3.97352	0.18655		19	2.62467	0.13814		15.7	2.58414	0.164595		-0.394886	-0.460227	-0.553977	-0.107981	-0.262911	-0.173684
ctx-lh-fusiform	6		42.1	3.60401	0.0856059		27.2	4.13118	0.151882		23.3	3.71334	0.159371		19.5	4.67262	0.239621		-0.353919	-0.446556	-0.536817	-0.143382	-0.283088	-0.16309
ctx-lh-inferiorparietal	7		37.5	4.94975	0.131993		25.4	2.63312	0.103666		23.8	1.98886	0.0835655		21.4	1.3499	0.0630793		-0.322667	-0.365333	-0.429333	-0.0629921	-0.15748	-0.10084
ctx-lh-inferiortemporal	8		34.1	5.38413	0.157892		24.1	2.72641	0.113129		21.3	2.54078	0.119285		18.7	2.75076	0.147099		-0.293255	-0.375367	-0.451613	-0.116183	-0.224066	-0.122066
ctx-lh-isthmuscingulate	9		44.1	7.1717	0.162624		30.9	6.4713	0.209427		27.7	6.2902	0.227083		24.2	5.6921	0.235211		-0.29932	-0.371882	-0.451247	-0.10356	-0.216828	-0.126354
ctx-lh-lateraloccipital	10		50.5	2.75882	0.0546302		41.8	3.32666	0.0795852		39	3.59011	0.0920541		35.6	3.53396	0.0992686		-0.172277	-0.227723	-0.29505	-0.0669856	-0.148325	-0.0871795
ctx-lh-lateralorbitofrontal	11		37.1	7.83794	0.211265		26.8	3.99444	0.149046		24.6	3.92145	0.159409		21.8	1.75119	0.0803298		-0.277628	-0.336927	-0.412399	-0.0820896	-0.186567	-0.113821
ctx-lh-lingual	12		48	2.49444	0.0519675		36.2	5.86515	0.162021		32.1	5.5267	0.172171		29	5.0111	0.172797		-0.245833	-0.33125	-0.395833	-0.11326	-0.198895	-0.0965732
ctx-lh-medialorbitofrontal	13		46.3	4.47338	0.0966172		34.5	6.3814	0.184968		31.4	6.56929	0.209213		28.1	6.48845	0.230906		-0.25486	-0.321814	-0.393089	-0.0898551	-0.185507	-0.105096
ctx-lh-middletemporal	14		30.9	3.17805	0.10285		21.1	1.79196	0.0849269		19.4	1.64654	0.0848735		17.9	1.37032	0.0765542		-0.317152	-0.372168	-0.420712	-0.0805687	-0.151659	-0.0773196
ctx-lh-parahippocampal	15		34.5	4.19656	0.121639		21.1	3.10734	0.147267		19.1	3.21282	0.168211		14.7	2.21359	0.150585		-0.388406	-0.446377	-0.573913	-0.0947867	-0.303318	-0.230366
ctx-lh-paracentral	16		13.7	1.56702	0.114381		12.1	1.19722	0.0989437		12.1	1.19722	0.0989437		11.8	0.788811	0.0668484		-0.116788	-0.116788	-0.138686	0	-0.0247934	-0.0247934
ctx-lh-parsopercularis	17		24.6	2.319	0.0942685		18.1	1.66333	0.0918967		17.7	1.25167	0.0707156		16.3	1.88856	0.115863		-0.264228	-0.280488	-0.337398	-0.0220994	-0.0994475	-0.079096
ctx-lh-parsorbitalis	18		36.8	6.76264	0.183767		24.7	4.24395	0.17182		22.8	4.41714	0.193734		20.6	3.27278	0.158873		-0.328804	-0.380435	-0.440217	-0.0769231	-0.165992	-0.0964912
ctx-lh-parstriangularis	19		36.1	4.65355	0.128907		24.9	2.84605	0.114299		22.4	2.54733	0.11372		19.5	1.84089	0.0944048		-0.310249	-0.379501	-0.459834	-0.100402	-0.216867	-0.129464
ctx-lh-pericalcarine	20		30.6	6.65332	0.217429		20.2	3.67575	0.181968		17.9	3.28126	0.183311		15.4	2.45854	0.159646		-0.339869	-0.415033	-0.496732	-0.113861	-0.237624	-0.139665
ctx-lh-postcentral	21		42.2	3.25917	0.0772316		29.1	2.99815	0.103029		27.4	2.319	0.0846352		24.5	2.91548	0.118999		-0.310427	-0.350711	-0.419431	-0.0584192	-0.158076	-0.105839
ctx-lh-posteriorcingulate	22		21.6	5.39959	0.249981		16.1	1.91195	0.118755		15.5	1.90029	0.122599		14.3	2.05751	0.143882		-0.25463	-0.282407	-0.337963	-0.0372671	-0.111801	-0.0774194
ctx-lh-precentral	23		43.8	4.36654	0.0996927		32.2	3.2249	0.100152		29.5	2.50555	0.0849339		26.6	3.13404	0.117821		-0.26484	-0.326484	-0.392694	-0.0838509	-0.173913	-0.0983051
ctx-lh-precuneus	24		44	3.3665	0.0765114		32.9	4.25441	0.129313		30.3	3.56059	0.117511		26.3	3.335	0.126806		-0.252273	-0.311364	-0.402273	-0.0790274	-0.200608	-0.132013
ctx-lh-rostralanteriorcingulate	25		33.8	7.91342	0.234125		22.2	6.12463	0.275884		20.5	5.40062	0.263445		18.2	4.84883	0.266419		-0.343195	-0.393491	-0.461538	-0.0765766	-0.18018	-0.112195
ctx-lh-rostralmiddlefrontal	26		47.5	2.4608	0.0518064		35.9	2.37814	0.0662435		33.9	2.18327	0.0644032		29.6	2.71621	0.0917637		-0.244211	-0.286316	-0.376842	-0.0557103	-0.175487	-0.126844
ctx-lh-superiorfrontal	27		53.5	2.95334	0.0552026		43.3	2.83039	0.065367		39.7	3.335	0.084005		35.9	3.31495	0.0923384		-0.190654	-0.257944	-0.328972	-0.0831409	-0.170901	-0.0957179
ctx-lh-superiorparietal	28		56.8	1.8738	0.0329894		47.1	2.37814	0.0504913		45.1	1.96921	0.0436631		41.6	4.4771	0.107623		-0.170775	-0.205986	-0.267606	-0.0424628	-0.116773	-0.0776053
ctx-lh-superiortemporal	29		40.3	5.53875	0.137438		28.7	4.78539	0.166738		26.3	3.88873	0.14786		23.3	3.52924	0.15147		-0.287841	-0.347395	-0.421836	-0.0836237	-0.188153	-0.114068
ctx-lh-supramarginal	30		15.5	1.90029	0.122599		14.1	0.994429	0.0705269		13.7	1.25167	0.0913625		13	1.1547	0.0888232		-0.0903226	-0.116129	-0.16129	-0.0283688	-0.0780142	-0.0510949
ctx-lh-frontalpole	31		29.9	7.26407	0.242945		16.2	4.87169	0.300721		14.2	4.26354	0.300249		11.4	3.27278	0.287086		-0.458194	-0.525084	-0.618729	-0.123457	-0.296296	-0.197183
ctx-lh-temporalpole	32		42.4	4.76562	0.112397		28.6	3.77712	0.132067		26.5	3.59784	0.135768		21.8	2.34758	0.107687		-0.325472	-0.375	-0.485849	-0.0734266	-0.237762	-0.177358
ctx-lh-transversetemporal	33		7.6	1.07497	0.141443		6.3	1.25167	0.198677		6	1.1547	0.19245		5.3	0.948683	0.178997		-0.171053	-0.210526	-0.302632	-0.047619	-0.15873	-0.116667
ctx-lh-insula	34		39.2	8.65127	0.220696		30.9	5.82046	0.188364		29.3	4.94526	0.16878		25.9	4.5326	0.175004		-0.211735	-0.252551	-0.339286	-0.0517799	-0.161812	-0.116041
ctx-rh-bankssts	35		11.5	2.12132	0.184463		9.1	1.59513	0.175289		8.3	1.1595	0.139699		7.3	1.25167	0.171461		-0.208696	-0.278261	-0.365217	-0.0879121	-0.197802	-0.120482
ctx-rh-caudalanteriorcingulate	36		17.7	8.51208	0.480909		12.4	4.50185	0.363053		12.1	4.25441	0.351604		11.3	3.49762	0.309524		-0.299435	-0.316384	-0.361582	-0.0241935	-0.0887097	-0.0661157
ctx-rh-caudalmiddlefrontal	37		12.8	3.45768	0.270131		9.8	1.75119	0.178693		9.3	1.56702	0.168497		8.6	1.57762	0.183444		-0.234375	-0.273438	-0.328125	-0.0510204	-0.122449	-0.0752688
ctx-rh-cuneus	38		30	3.85861	0.12862		18.4	3.33999	0.181521		16.2	2.69979	0.166654		14.7	1.88856	0.128474		-0.386667	-0.46	-0.51	-0.119565	-0.201087	-0.0925926
ctx-rh-entorhinal	39		35.2	8.90443	0.252967		21.2	6.66333	0.314308		19	5.71548	0.300815		15.2	4.02216	0.264616		-0.397727	-0.460227	-0.568182	-0.103774	-0.283019	-0.2
ctx-rh-fusiform	40		47.2	4.07704	0.0863779		35	3.3665	0.0961858		31.5	3.50397	0.111237		27	3.80058	0.140762		-0.258475	-0.332627	-0.427966	-0.1	-0.228571	-0.142857
ctx-rh-inferiorparietal	41		30.5	3.13582	0.102814		21.4	2.36643	0.110581		19.7	1.41814	0.0719866		18.6	1.3499	0.0725751		-0.298361	-0.354098	-0.390164	-0.0794393	-0.130841	-0.0558376
ctx-rh-inferiortemporal	42		34.2	7.95543	0.232615		21.8	6.71317	0.307944		19.9	6.11828	0.307451		16.6	5.42013	0.326514		-0.362573	-0.418129	-0.51462	-0.087156	-0.238532	-0.165829
ctx-rh-isthmuscingulate	43		35.5	4.17	0.117465		22.3	2.71006	0.121528		20.1	2.42441	0.120618		18.2	2.20101	0.120935		-0.371831	-0.433803	-0.487324	-0.0986547	-0.183857	-0.0945274
ctx-rh-lateraloccipital	44		42.5	4.83621	0.113793		32.4	4.35124	0.134298		30.4	3.56527	0.117278		26.2	2.89827	0.110621		-0.237647	-0.284706	-0.383529	-0.0617284	-0.191358	-0.138158
ctx-rh-lateralorbitofrontal	45		44.8	4.26354	0.0951683		34	3.97213	0.116827		30.8	3.58392	0.116361		27.7	4.34741	0.156946		-0.241071	-0.3125	-0.381696	-0.0941176	-0.185294	-0.100649
ctx-rh-lingual	46		45	2.49444	0.055432		35.5	2.4608	0.0693184		33.1	2.68535	0.0811284		29.9	1.52388	0.050966		-0.211111	-0.264444	-0.335556	-0.0676056	-0.157746	-0.0966767
ctx-rh-medialorbitofrontal	47		44.1	5.17365	0.117316		30.2	4.15799	0.137682		26.2	3.9101	0.14924		22.3	3.56059	0.159668		-0.315193	-0.405896	-0.494331	-0.13245	-0.261589	-0.148855
ctx-rh-middletemporal	48		30	6.79869	0.226623		20.9	5.17365	0.247543		19.5	3.97911	0.204057		18.2	3.55278	0.195208		-0.303333	-0.35	-0.393333	-0.0669856	-0.129187	-0.0666667
ctx-rh-parahippocampal	49		38.1	4.20185	0.110285		22.3	3.653	0.163812		19.3	3.19896	0.165749		15.7	3.6833	0.234605		-0.414698	-0.493438	-0.587927	-0.134529	-0.295964	-0.186528
ctx-rh-paracentral	50		16.3	4.05654	0.248868		12.9	1.10051	0.0853105		12.8	0.918937	0.0717919		12.4	0.699206	0.0563876		-0.208589	-0.214724	-0.239264	-0.00775194	-0.0387597	-0.03125
ctx-rh-parsopercularis	51		22.1	5.82046	0.263369		14.7	2.54078	0.172842		14	2.35702	0.168359		12.3	1.63639	0.13304		-0.334842	-0.366516	-0.443439	-0.047619	-0.163265	-0.121429
ctx-rh-parsorbitalis	52		39.7	4.16467	0.104903		27.2	5.63323	0.207104		24	4.49691	0.187371		19.8	3.70585	0.187164		-0.314861	-0.395466	-0.501259	-0.117647	-0.272059	-0.175
ctx-rh-parstriangularis	53		42.2	2.20101	0.0521566		28.8	1.81353	0.0629698		26.2	2.14994	0.0820586		21.9	1.66333	0.0759511		-0.317536	-0.379147	-0.481043	-0.0902778	-0.239583	-0.164122
ctx-rh-pericalcarine	54		41.3	3.335	0.0807506		32.3	4.08384	0.126435		30.1	3.95671	0.131452		25.8	3.67575	0.142471		-0.217918	-0.271186	-0.375303	-0.0681115	-0.201238	-0.142857
ctx-rh-postcentral	55		36.8	5.39135	0.146504		25.4	3.06232	0.120564		23.8	2.97396	0.124956		22.1	2.55821	0.115756		-0.309783	-0.353261	-0.399457	-0.0629921	-0.129921	-0.0714286
ctx-rh-posteriorcingulate	56		17.9	2.68535	0.15002		15.6	2.83627	0.181812		14.8	1.98886	0.134382		14.1	1.79196	0.127089		-0.128492	-0.173184	-0.212291	-0.0512821	-0.0961538	-0.0472973
ctx-rh-precentral	57		37.1	2.46982	0.0665719		27	3.68179	0.136362		24.4	4.00555	0.164162		21.8	2.97396	0.13642		-0.272237	-0.342318	-0.412399	-0.0962963	-0.192593	-0.106557
ctx-rh-precuneus	58		47.2	2.25093	0.0476891		36.3	2.94581	0.0811517		33.9	2.23358	0.0658874		30.5	2.36878	0.0776649		-0.230932	-0.28178	-0.353814	-0.0661157	-0.15978	-0.100295
ctx-rh-rostralanteriorcingulate	59		27.3	10.7191	0.392642		18.5	7.09068	0.38328		17.6	6.70323	0.380866		14.8	5.43241	0.367055		-0.322344	-0.355311	-0.457875	-0.0486486	-0.2	-0.159091
ctx-rh-rostralmiddlefrontal	60		50.6	3.62706	0.071681		36.4	3.50238	0.0962192		33.5	2.79881	0.0835465		28.5	2.71825	0.0953772		-0.280632	-0.337945	-0.436759	-0.0796703	-0.217033	-0.149254
ctx-rh-superiorfrontal	61		56.3	2.40601	0.0427355		43.6	3.02582	0.0693994		40.8	3.48967	0.0855311		36.2	4.04969	0.11187		-0.225577	-0.275311	-0.357016	-0.0642202	-0.169725	-0.112745
ctx-rh-superiorparietal	62		51.3	2.86938	0.0559333		39.6	3.74759	0.0946362		37	2.62467	0.070937		34.2	2.04396	0.0597649		-0.22807	-0.278752	-0.333333	-0.0656566	-0.136364	-0.0756757
ctx-rh-superiortemporal	63		35.9	7.24876	0.201915		27.7	5.51865	0.199229		26.4	5.05964	0.191653		23.9	3.78447	0.158346		-0.228412	-0.264624	-0.334262	-0.0469314	-0.137184	-0.094697
ctx-rh-supramarginal	64		11.5	1.2693	0.110374		10.6	0.699206	0.0659628		10.4	0.699206	0.0672313		10.1	0.567646	0.0562026		-0.0782609	-0.0956522	-0.121739	-0.0188679	-0.0471698	-0.0288462
ctx-rh-frontalpole	65		26.6	7.04273	0.264764		14.3	4.1379	0.289364		12.3	3.52924	0.28693		10.7	2.90784	0.271761		-0.462406	-0.537594	-0.597744	-0.13986	-0.251748	-0.130081
ctx-rh-temporalpole	66		23.3	6.51579	0.279648		14.5	4.40328	0.303675		13.2	3.79473	0.28748		11.2	2.48551	0.221921		-0.377682	-0.433476	-0.519313	-0.0896552	-0.227586	-0.151515
ctx-rh-transversetemporal	67		9.5	2.63523	0.277393		7.6	1.17379	0.154446		7.5	1.2693	0.169239		7.1	0.994429	0.14006		-0.2	-0.210526	-0.252632	-0.0131579	-0.0657895	-0.0533333
ctx-rh-insula	68		43.1	5.32186	0.123477		33.6	4.81202	0.143215		31.1	4.35762	0.140117		29.4	3.77712	0.128474		-0.220418	-0.278422	-0.317865	-0.0744048	-0.125	-0.0546624
Global average			33.9676	4.48952	0.153563		24.3971	3.48934	0.156078		22.4824	3.14098	0.151885		19.9471	2.80758	0.150058

## Sheet: node strength
	threshold		0				25				50				125				Difference
Region	Label		str	StDev	CV		str	stDev	CV		str	StDev	CV		str	stDev	CV		25-0/0	50-0/0	125-0/0	50-25/25	125-25/25	125-50/50
ctx-lh-bankssts	1		0.0334357	0.00697483	0.208604		0.0334353	0.0069749	0.208609		0.033435	0.00697496	0.208612		0.0334348	0.00697506	0.208617		-1.28605e-05	-2.09357e-05	-2.78145e-05	-8.0753e-06	-1.49543e-05	-6.87901e-06
ctx-lh-caudalanteriorcingulate	2		0.116938	0.0110841	0.0947855		0.116938	0.0110842	0.0947869		0.116937	0.0110846	0.0947912		0.116918	0.0110996	0.0949342		-5.98606e-06	-1.1117e-05	-0.000170175	-5.13094e-06	-0.00016419	-0.00015906
ctx-lh-caudalmiddlefrontal	3		0.0364434	0.00313937	0.0861438		0.0364431	0.00313944	0.0861464		0.0364429	0.00313952	0.0861492		0.036442	0.00313948	0.0861502		-7.40875e-06	-1.48175e-05	-3.86901e-05	-7.4088e-06	-3.12816e-05	-2.3873e-05
ctx-lh-cuneus	4		0.0543457	0.00331415	0.0609828		0.0543452	0.00331416	0.0609835		0.0543447	0.00331412	0.0609834		0.0543416	0.00331579	0.0610176		-1.01204e-05	-1.78487e-05	-7.50749e-05	-7.72838e-06	-6.49552e-05	-5.72273e-05
ctx-lh-entorhinal	5		0.0304986	0.00392749	0.128776		0.0304966	0.00392796	0.1288		0.030494	0.00392686	0.128775		0.0304889	0.0039234	0.128683		-6.5249e-05	-0.000150171	-0.000318048	-8.49276e-05	-0.000252815	-0.000167902
ctx-lh-fusiform	6		0.123142	0.0158415	0.128644		0.123142	0.0158414	0.128644		0.123141	0.0158413	0.128644		0.123138	0.0158409	0.128643		-4.06035e-06	-1.2181e-05	-3.24828e-05	-8.12073e-06	-2.84225e-05	-2.0302e-05
ctx-lh-inferiorparietal	7		0.0356627	0.00371908	0.104285		0.0356623	0.00371897	0.104283		0.035662	0.00371898	0.104284		0.0356603	0.00371849	0.104275		-1.23378e-05	-2.10304e-05	-6.67364e-05	-8.69266e-06	-5.43992e-05	-4.5707e-05
ctx-lh-inferiortemporal	8		0.0835911	0.0258733	0.309523		0.0835905	0.0258733	0.309524		0.0835898	0.0258733	0.309527		0.0835869	0.0258717	0.309518		-7.1778e-06	-1.59108e-05	-5.01249e-05	-8.73305e-06	-4.29474e-05	-3.42147e-05
ctx-lh-isthmuscingulate	9		0.0791051	0.00575772	0.0727858		0.0791036	0.00575784	0.0727887		0.0791018	0.00575861	0.0728		0.0790973	0.00575809	0.0727976		-1.93414e-05	-4.14638e-05	-9.88558e-05	-2.21229e-05	-7.9516e-05	-5.73944e-05
ctx-lh-lateraloccipital	10		0.0508709	0.00362318	0.0712231		0.0508706	0.00362329	0.0712257		0.0508696	0.00362298	0.071221		0.0508682	0.00362305	0.0712242		-6.09386e-06	-2.57515e-05	-5.24858e-05	-1.96577e-05	-4.63923e-05	-2.6735e-05
ctx-lh-lateralorbitofrontal	11		0.0718211	0.00429409	0.0597887		0.0718205	0.00429416	0.0597902		0.0718195	0.00429366	0.059784		0.0718013	0.00431402	0.0600828		-8.49332e-06	-2.3113e-05	-0.000275824	-1.46198e-05	-0.000267333	-0.000252717
ctx-lh-lingual	12		0.0781176	0.00270533	0.0346314		0.078117	0.00270509	0.0346287		0.0781158	0.00270523	0.034631		0.0781141	0.0027047	0.034625		-8.32079e-06	-2.31702e-05	-4.51883e-05	-1.48495e-05	-3.68678e-05	-2.20186e-05
ctx-lh-medialorbitofrontal	13		0.0969685	0.0196367	0.202506		0.0969661	0.0196363	0.202507		0.0969644	0.0196365	0.202512		0.0969619	0.0196363	0.202516		-2.44409e-05	-4.14568e-05	-6.82696e-05	-1.70163e-05	-4.38298e-05	-2.6814e-05
ctx-lh-middletemporal	14		0.104117	0.0222268	0.21348		0.104116	0.0222269	0.213481		0.104116	0.0222269	0.213482		0.104115	0.0222269	0.213484		-3.84185e-06	-7.68369e-06	-1.53674e-05	-3.84186e-06	-1.15256e-05	-7.68375e-06
ctx-lh-parahippocampal	15		0.0469393	0.00350247	0.0746169		0.0469377	0.00350259	0.0746221		0.0469359	0.00350251	0.0746234		0.0469289	0.00350309	0.0746466		-3.40866e-05	-7.286e-05	-0.000220924	-3.87748e-05	-0.000186843	-0.000148074
ctx-lh-paracentral	16		0.073832	0.0110712	0.149951		0.0738317	0.0110711	0.14995		0.0738317	0.0110711	0.14995		0.0738313	0.011071	0.14995		-4.06328e-06	-4.06328e-06	-1.02936e-05	0	-6.23038e-06	-6.23038e-06
ctx-lh-parsopercularis	17		0.0810723	0.00717889	0.0885493		0.0810698	0.00717999	0.0885655		0.0810697	0.00718002	0.088566		0.0810686	0.00718012	0.0885684		-2.99733e-05	-3.10834e-05	-4.47749e-05	-1.11015e-06	-1.48021e-05	-1.36919e-05
ctx-lh-parsorbitalis	18		0.0418626	0.00173729	0.0414998		0.0418597	0.00173715	0.0414992		0.0418587	0.0017374	0.0415063		0.0418564	0.00173766	0.0415148		-6.90353e-05	-9.43562e-05	-0.000147865	-2.53227e-05	-7.88347e-05	-5.35134e-05
ctx-lh-parstriangularis	19		0.0524814	0.0061745	0.117651		0.0524807	0.00617472	0.117657		0.0524794	0.00617478	0.117661		0.0524762	0.00617574	0.117686		-1.41002e-05	-3.90615e-05	-9.87016e-05	-2.49616e-05	-8.46026e-05	-5.96425e-05
ctx-lh-pericalcarine	20		0.0341791	0.00170403	0.049856		0.0341783	0.00170396	0.049855		0.0341772	0.00170351	0.0498435		0.0341748	0.0017025	0.0498175		-2.36987e-05	-5.76375e-05	-0.0001261	-3.39396e-05	-0.000102404	-6.84668e-05
ctx-lh-postcentral	21		0.072555	0.0124434	0.171503		0.0725542	0.0124437	0.171508		0.0725539	0.0124437	0.17151		0.0725512	0.0124431	0.171507		-1.13018e-05	-1.61257e-05	-5.30632e-05	-4.82398e-06	-4.17619e-05	-3.69381e-05
ctx-lh-posteriorcingulate	22		0.12332	0.010629	0.08619		0.12332	0.0106291	0.0861913		0.123319	0.0106288	0.0861893		0.123309	0.0106327	0.0862278		-4.05448e-06	-6.48717e-06	-8.91986e-05	-2.4327e-06	-8.51445e-05	-8.2712e-05
ctx-lh-precentral	23		0.0856166	0.00992423	0.115915		0.0856161	0.00992423	0.115915		0.0856133	0.00992317	0.115907		0.0856087	0.00992278	0.115909		-5.37279e-06	-3.84271e-05	-9.26222e-05	-3.30545e-05	-8.72499e-05	-5.41972e-05
ctx-lh-precuneus	24		0.0825138	0.00487536	0.0590854		0.082513	0.00487527	0.0590849		0.082512	0.00487465	0.0590781		0.0825078	0.00487461	0.0590806		-1.05437e-05	-2.26629e-05	-7.25939e-05	-1.21193e-05	-6.20509e-05	-4.99322e-05
ctx-lh-rostralanteriorcingulate	25		0.106189	0.00876591	0.0825504		0.106188	0.00876569	0.0825491		0.106186	0.0087654	0.0825473		0.106182	0.00876389	0.0825363		-9.41721e-06	-2.16596e-05	-5.93284e-05	-1.22425e-05	-4.99117e-05	-3.76696e-05
ctx-lh-rostralmiddlefrontal	26		0.041457	0.00180745	0.0435982		0.0414567	0.00180747	0.0435989		0.0414564	0.00180743	0.0435984		0.0414551	0.00180714	0.0435927		-6.99521e-06	-1.27843e-05	-4.58307e-05	-5.78918e-06	-3.88357e-05	-3.30467e-05
ctx-lh-superiorfrontal	27		0.0687116	0.00368904	0.0536887		0.0687114	0.003689	0.0536884		0.068711	0.00368918	0.0536912		0.0687095	0.00368929	0.053694		-3.05625e-06	-9.45982e-06	-3.15813e-05	-6.40359e-06	-2.85251e-05	-2.21216e-05
ctx-lh-superiorparietal	28		0.0376283	0.00512745	0.136266		0.0376278	0.00512747	0.136268		0.0376274	0.00512738	0.136267		0.0376256	0.00512697	0.136263		-1.16933e-05	-2.15264e-05	-7.01601e-05	-9.83315e-06	-5.84674e-05	-4.86347e-05
ctx-lh-superiortemporal	29		0.107509	0.0186608	0.173573		0.107509	0.0186608	0.173574		0.107508	0.0186603	0.173572		0.107506	0.0186599	0.173571		-4.65075e-06	-1.67427e-05	-3.34854e-05	-1.2092e-05	-2.88348e-05	-1.6743e-05
ctx-lh-supramarginal	30		0.0702968	0.0091964	0.130822		0.0702967	0.00919639	0.130822		0.0702961	0.00919599	0.130818		0.0702956	0.00919577	0.130816		-9.95778e-07	-9.67327e-06	-1.65015e-05	-8.6775e-06	-1.55057e-05	-6.82826e-06
ctx-lh-frontalpole	31		0.00897306	0.00308641	0.343964		0.00897165	0.00308606	0.343979		0.00897072	0.00308629	0.344041		0.00895167	0.00311053	0.347481		-0.000156468	-0.000260892	-0.00238369	-0.00010444	-0.00222757	-0.00212335
ctx-lh-temporalpole	32		0.028819	0.00400509	0.138974		0.0288179	0.00400511	0.13898		0.0288169	0.00400509	0.138984		0.0288115	0.00400658	0.139062		-3.92102e-05	-7.46035e-05	-0.000261286	-3.53947e-05	-0.000222084	-0.000186696
ctx-lh-transversetemporal	33		0.0468529	0.00453051	0.0966964		0.0468528	0.00453053	0.0966972		0.0468507	0.00453347	0.0967644		0.0468465	0.00453231	0.0967481		-2.77464e-06	-4.78092e-05	-0.000136171	-4.50347e-05	-0.000133397	-8.83659e-05
ctx-lh-insula	34		0.126851	0.00805889	0.0635303		0.12685	0.00805867	0.0635289		0.126849	0.00805877	0.0635302		0.126846	0.00805913	0.063535		-6.3066e-06	-1.49782e-05	-4.41462e-05	-8.67163e-06	-3.78398e-05	-2.91685e-05
ctx-rh-bankssts	35		0.025102	0.00289618	0.115377		0.0251019	0.00289623	0.115379		0.0251016	0.00289624	0.115381		0.0251006	0.00289597	0.115374		-4.7805e-06	-1.55366e-05	-5.33822e-05	-1.07562e-05	-4.8602e-05	-3.78462e-05
ctx-rh-caudalanteriorcingulate	36		0.124931	0.0112749	0.0902494		0.12493	0.0112751	0.0902511		0.12493	0.0112753	0.0902532		0.124928	0.0112761	0.090261		-4.00221e-06	-7.20398e-06	-2.32128e-05	-3.20178e-06	-1.92107e-05	-1.6009e-05
ctx-rh-caudalmiddlefrontal	37		0.0496243	0.0050503	0.101771		0.0496241	0.00505032	0.101771		0.049624	0.00505042	0.101774		0.0496235	0.00505017	0.10177		-4.03028e-06	-6.85148e-06	-1.57181e-05	-2.82121e-06	-1.16879e-05	-8.86668e-06
ctx-rh-cuneus	38		0.0629485	0.00549543	0.0873005		0.0629477	0.0054955	0.0873026		0.0629467	0.0054957	0.0873073		0.0629454	0.00549486	0.0872956		-1.22322e-05	-2.89125e-05	-4.84523e-05	-1.66805e-05	-3.62205e-05	-1.95404e-05
ctx-rh-entorhinal	39		0.0334267	0.00365997	0.109492		0.0334246	0.00366009	0.109503		0.0334234	0.00365966	0.109494		0.0334182	0.00365878	0.109485		-6.43198e-05	-9.992e-05	-0.000255484	-3.56025e-05	-0.000191177	-0.00015558
ctx-rh-fusiform	40		0.0994616	0.013959	0.140346		0.0994611	0.013959	0.140346		0.0994604	0.0139591	0.140348		0.099458	0.0139591	0.140352		-5.93193e-06	-1.25677e-05	-3.69992e-05	-6.63576e-06	-3.10674e-05	-2.44318e-05
ctx-rh-inferiorparietal	41		0.0539903	0.00326144	0.0604079		0.0539901	0.0032614	0.0604073		0.0539898	0.00326147	0.060409		0.0539891	0.00326108	0.0604025		-3.70437e-06	-9.26092e-06	-2.14853e-05	-5.55657e-06	-1.7781e-05	-1.22245e-05
ctx-rh-inferiortemporal	42		0.0681778	0.0124623	0.182791		0.0681773	0.0124624	0.182794		0.0681768	0.0124625	0.182796		0.0681735	0.0124619	0.182796		-7.48044e-06	-1.40808e-05	-6.30704e-05	-6.60044e-06	-5.55904e-05	-4.89902e-05
ctx-rh-isthmuscingulate	43		0.0689551	0.00545189	0.0790644		0.0689536	0.00545168	0.0790631		0.0689521	0.00545148	0.0790618		0.0689414	0.00545155	0.0790751		-2.21884e-05	-4.35066e-05	-0.000198245	-2.13187e-05	-0.000176061	-0.000154745
ctx-rh-lateraloccipital	44		0.0394553	0.00500878	0.126948		0.039455	0.00500882	0.12695		0.0394547	0.00500886	0.126952		0.0394531	0.0050087	0.126953		-8.36389e-06	-1.59674e-05	-5.62662e-05	-7.6036e-06	-4.79027e-05	-4.02994e-05
ctx-rh-lateralorbitofrontal	45		0.0715482	0.00484595	0.0677299		0.0715476	0.00484591	0.0677299		0.0715465	0.00484559	0.0677263		0.0715437	0.00484597	0.0677345		-8.38596e-06	-2.27819e-05	-6.23356e-05	-1.4396e-05	-5.39501e-05	-3.95547e-05
ctx-rh-lingual	46		0.0807956	0.00434251	0.0537469		0.0807951	0.00434254	0.0537476		0.0807946	0.00434262	0.0537489		0.0807909	0.00434045	0.0537245		-5.94092e-06	-1.18818e-05	-5.76764e-05	-5.94096e-06	-5.17358e-05	-4.57951e-05
ctx-rh-medialorbitofrontal	47		0.105704	0.0190943	0.180639		0.105703	0.0190944	0.180642		0.1057	0.0190943	0.180646		0.105695	0.0190945	0.180656		-1.32445e-05	-3.59494e-05	-8.41972e-05	-2.27052e-05	-7.09537e-05	-4.82496e-05
ctx-rh-middletemporal	48		0.0820991	0.0163873	0.199604		0.0820987	0.0163873	0.199606		0.0820983	0.0163875	0.199608		0.082097	0.0163885	0.199624		-5.60298e-06	-9.98793e-06	-2.63097e-05	-4.38497e-06	-2.07068e-05	-1.63219e-05
ctx-rh-parahippocampal	49		0.044372	0.0034771	0.0783625		0.0443701	0.00347686	0.0783603		0.0443681	0.00347738	0.0783757		0.0443614	0.00347921	0.0784288		-4.21437e-05	-8.76679e-05	-0.000237763	-4.55261e-05	-0.000195627	-0.000150108
ctx-rh-paracentral	50		0.0534585	0.00511144	0.095615		0.0534578	0.00511108	0.0956096		0.0534578	0.00511108	0.0956097		0.0534572	0.00511103	0.0956097		-1.30943e-05	-1.32813e-05	-2.37567e-05	-1.87063e-07	-1.06626e-05	-1.04756e-05
ctx-rh-parsopercularis	51		0.10001	0.00628049	0.0627989		0.100009	0.00628039	0.0627982		0.100009	0.00628029	0.0627973		0.100006	0.0062799	0.062795		-4.99952e-06	-6.99933e-06	-3.19969e-05	-1.99982e-06	-2.69975e-05	-2.49978e-05
ctx-rh-parsorbitalis	52		0.0416454	0.00486502	0.11682		0.0416445	0.00486513	0.116825		0.0416431	0.00486512	0.116829		0.0416373	0.00486546	0.116853		-2.18511e-05	-5.61887e-05	-0.000194019	-3.43383e-05	-0.000172172	-0.000137838
ctx-rh-parstriangularis	53		0.104208	0.00869087	0.0833991		0.104207	0.00869096	0.0834006		0.104207	0.00869112	0.0834027		0.104204	0.00869066	0.0834005		-7.67695e-06	-1.43943e-05	-4.0304e-05	-6.71738e-06	-3.26273e-05	-2.59101e-05
ctx-rh-pericalcarine	54		0.0356175	0.00462011	0.129715		0.0356166	0.00461983	0.12971		0.0356153	0.00461961	0.129708		0.0356098	0.00462034	0.129749		-2.72338e-05	-6.20481e-05	-0.000218432	-3.48152e-05	-0.000191203	-0.000156393
ctx-rh-postcentral	55		0.0603986	0.00528688	0.0875333		0.0603981	0.00528693	0.0875348		0.0603978	0.00528697	0.0875359		0.060397	0.0052868	0.0875342		-7.94721e-06	-1.27486e-05	-2.64907e-05	-4.80148e-06	-1.85436e-05	-1.37422e-05
ctx-rh-posteriorcingulate	56		0.112562	0.0109105	0.0969286		0.112562	0.0109106	0.0969296		0.112562	0.0109104	0.0969283		0.112557	0.0109142	0.0969662		-2.66519e-06	-7.10717e-06	-4.97502e-05	-4.44199e-06	-4.70851e-05	-4.26433e-05
ctx-rh-precentral	57		0.0737487	0.00477144	0.0646986		0.0737484	0.0047715	0.0646996		0.0737479	0.00477164	0.0647021		0.0737467	0.00477166	0.0647033		-3.93227e-06	-1.05765e-05	-2.72547e-05	-6.64421e-06	-2.33225e-05	-1.66784e-05
ctx-rh-precuneus	58		0.0851881	0.00447448	0.0525247		0.0851877	0.00447451	0.0525254		0.085187	0.00447458	0.0525265		0.0851832	0.00447117	0.0524889		-4.93027e-06	-1.23257e-05	-5.71676e-05	-7.39544e-06	-5.22376e-05	-4.48425e-05
ctx-rh-rostralanteriorcingulate	59		0.09735	0.0133577	0.137213		0.0973476	0.0133603	0.137243		0.0973467	0.0133595	0.137236		0.0973293	0.0133636	0.137303		-2.46533e-05	-3.44119e-05	-0.000212635	-9.75884e-06	-0.000187986	-0.000178229
ctx-rh-rostralmiddlefrontal	60		0.0482167	0.00462199	0.0958586		0.0482162	0.00462191	0.0958581		0.0482157	0.00462183	0.0958572		0.0482137	0.00462161	0.0958568		-1.03699e-05	-1.97027e-05	-6.22191e-05	-9.33297e-06	-5.18498e-05	-4.25172e-05
ctx-rh-superiorfrontal	61		0.0918461	0.0050168	0.0546218		0.0918456	0.00501706	0.054625		0.091845	0.00501676	0.054622		0.0918433	0.00501662	0.0546215		-5.66165e-06	-1.21943e-05	-3.0268e-05	-6.53271e-06	-2.46065e-05	-1.80739e-05
ctx-rh-superiorparietal	62		0.0280231	0.00189487	0.0676183		0.0280221	0.00189499	0.0676248		0.0280217	0.00189509	0.0676295		0.0280205	0.00189477	0.0676208		-3.39007e-05	-4.81746e-05	-9.2067e-05	-1.42744e-05	-5.81684e-05	-4.38945e-05
ctx-rh-superiortemporal	63		0.101673	0.0171834	0.169006		0.101673	0.0171833	0.169006		0.101673	0.0171834	0.169007		0.10167	0.0171834	0.169011		-2.95063e-06	-5.90126e-06	-2.75392e-05	-2.95064e-06	-2.45887e-05	-2.16381e-05
ctx-rh-supramarginal	64		0.060925	0.00564367	0.092633		0.060925	0.00564367	0.092633		0.060925	0.00564359	0.0926318		0.0609248	0.00564352	0.092631		-3.28272e-07	-1.14895e-06	-3.93927e-06	-8.20681e-07	-3.611e-06	-2.79032e-06
ctx-rh-frontalpole	65		0.00844327	0.0025367	0.30044		0.00844218	0.00253662	0.30047		0.00844062	0.00253705	0.300577		0.00843878	0.00253584	0.300499		-0.000129452	-0.000314215	-0.000532377	-0.000184786	-0.000402977	-0.00021823
ctx-rh-temporalpole	66		0.0315042	0.00383415	0.121703		0.031503	0.00383429	0.121712		0.0315019	0.00383468	0.121728		0.0314978	0.00383283	0.121686		-3.8725e-05	-7.36409e-05	-0.000205052	-3.49173e-05	-0.000166333	-0.000131421
ctx-rh-transversetemporal	67		0.034272	0.00359248	0.104823		0.0342718	0.00359266	0.104828		0.0342718	0.0035927	0.10483		0.0342715	0.0035927	0.104831		-4.66853e-06	-6.71102e-06	-1.54645e-05	-2.04249e-06	-1.0796e-05	-8.75356e-06
ctx-rh-insula	68		0.117238	0.0057645	0.049169		0.117238	0.00576451	0.0491694		0.117236	0.00576445	0.0491695		0.117233	0.00576499	0.0491753		-5.97073e-06	-1.96181e-05	-4.35011e-05	-1.36475e-05	-3.75306e-05	-2.38834e-05
Global average			0.0680829	0.0074031	0.112523		0.0680821	0.00740316	0.112526		0.0680813	0.00740315	0.11253		0.0680775	0.00740397	0.112589

## Sheet: NH node strength
			0				25				50				125				Difference
Region	Label		str	StDev	CV		str	stDev	CV		str	StDev	CV		str	stDev	CV		25-0/0	50-0/0	125-0/0	50-25/25	125-25/25	125-50/50
			0.209808	0.0771029	0.367493		0.209806	0.0771031	0.367496		0.209803	0.0771046	0.367509		0.209793	0.0771053	0.367531		-8.10265e-06	-2.19248e-05	-7.34004e-05	-1.38223e-05	-6.52983e-05	-5.14768e-05
			0.210071	0.0969247	0.46139		0.210069	0.0969247	0.461393		0.210068	0.0969242	0.461395		0.210062	0.0969256	0.461414		-7.61647e-06	-1.6661e-05	-4.18906e-05	-9.04463e-06	-3.42744e-05	-2.523e-05
			0.149077	0.0877488	0.588612		0.149076	0.0877485	0.588615		0.149075	0.0877482	0.588616		0.149067	0.0877513	0.588669		-7.37872e-06	-1.34158e-05	-6.70792e-05	-6.03718e-06	-5.9701e-05	-5.36641e-05
			0.165195	0.0567091	0.343286		0.165194	0.056709	0.343288		0.165192	0.0567093	0.343293		0.165189	0.0567103	0.343305		-7.86948e-06	-1.7555e-05	-3.63207e-05	-9.68559e-06	-2.84514e-05	-1.8766e-05
			0.211358	0.119322	0.564548		0.211356	0.119322	0.564554		0.211354	0.119322	0.564561		0.211345	0.11931	0.564527		-6.62384e-06	-1.65596e-05	-6.15071e-05	-9.93582e-06	-5.48836e-05	-4.49482e-05
			0.0677486	0.0412262	0.608517		0.067748	0.0412264	0.608526		0.0677473	0.0412266	0.608536		0.0677414	0.0412295	0.608631		-9.59429e-06	-1.9779e-05	-0.000106718	-1.01848e-05	-9.71247e-05	-8.69407e-05
			0.0876851	0.0495459	0.565044		0.0876846	0.0495461	0.565049		0.0876842	0.0495459	0.56505		0.0876808	0.0495452	0.565063		-6.1584e-06	-1.10623e-05	-4.91531e-05	-4.90394e-06	-4.2995e-05	-3.80913e-05
			0.11	0.0326938	0.297217		0.109999	0.0326938	0.297219		0.109997	0.032696	0.297243		0.109993	0.032694	0.297236		-6.36365e-06	-2.09091e-05	-5.9091e-05	-1.45456e-05	-5.27277e-05	-3.81827e-05
			0.167342	0.0460944	0.27545		0.167341	0.0460943	0.275452		0.167338	0.0460947	0.275458		0.167334	0.0460938	0.27546		-5.97579e-06	-2.15129e-05	-4.72088e-05	-1.55372e-05	-4.12332e-05	-2.56965e-05
			0.0806683	0.0431096	0.534407		0.0806678	0.0431096	0.534409		0.0806666	0.0431099	0.53442		0.0806643	0.0431101	0.534439		-5.5784e-06	-2.03302e-05	-4.8842e-05	-1.47519e-05	-4.32638e-05	-2.85124e-05
			0.127506	0.0313988	0.246253		0.127506	0.0313988	0.246254		0.127505	0.0313989	0.246256		0.127501	0.0313969	0.246249		-6.27419e-06	-1.25484e-05	-4.23508e-05	-6.27423e-06	-3.60768e-05	-2.98028e-05
			0.0722046	0.034927	0.483722		0.0722038	0.0349269	0.483727		0.0722031	0.0349271	0.483734		0.0722006	0.0349278	0.48376		-1.17721e-05	-2.16053e-05	-5.62291e-05	-9.83328e-06	-4.44575e-05	-3.46246e-05
			0.0924264	0.0503207	0.544441		0.0924256	0.0503207	0.544446		0.0924247	0.0503211	0.544454		0.0924212	0.0503206	0.54447		-8.65554e-06	-1.80684e-05	-5.63692e-05	-9.41298e-06	-4.77141e-05	-3.83014e-05
			0.0880343	0.0411007	0.466872		0.0880338	0.0411007	0.466875		0.0880331	0.0411007	0.466878		0.0880312	0.0411002	0.466882		-5.7932e-06	-1.34039e-05	-3.56679e-05	-7.61071e-06	-2.98749e-05	-2.22643e-05
			0.161952	0.0737233	0.455218		0.16195	0.0737232	0.455221		0.161948	0.0737217	0.455218		0.161942	0.0737225	0.455238		-9.26201e-06	-2.28463e-05	-5.74245e-05	-1.35844e-05	-4.81629e-05	-3.4579e-05
			0.131954	0.0647461	0.490672		0.131953	0.0647462	0.490677		0.131952	0.0647463	0.49068		0.131947	0.0647436	0.49068		-8.33624e-06	-1.4399e-05	-5.38067e-05	-6.06277e-06	-4.54708e-05	-3.94083e-05
			0.158528	0.0844421	0.532665		0.158527	0.0844421	0.532668		0.158526	0.0844421	0.532671		0.158522	0.084442	0.532684		-5.04644e-06	-1.19853e-05	-3.72175e-05	-6.93889e-06	-3.21712e-05	-2.52325e-05
			0.181352	0.0808805	0.445986		0.181351	0.0808807	0.445991		0.181349	0.080881	0.445996		0.181345	0.0808819	0.446011		-7.71979e-06	-1.70938e-05	-3.74961e-05	-9.37411e-06	-2.97766e-05	-2.04027e-05
			0.171204	0.0905672	0.529001		0.171202	0.0905675	0.529008		0.1712	0.0905693	0.529027		0.171194	0.0905697	0.529045		-9.92967e-06	-2.62844e-05	-5.60734e-05	-1.63549e-05	-4.61442e-05	-2.97898e-05
			0.1318	0.0738827	0.560567		0.131799	0.0738831	0.560576		0.131797	0.0738821	0.560574		0.131791	0.0738843	0.560619		-9.86344e-06	-2.04856e-05	-7.13202e-05	-1.06223e-05	-6.14574e-05	-5.08357e-05
			0.0741277	0.0215305	0.290451		0.0741268	0.0215307	0.290458		0.0741265	0.0215306	0.290458		0.0741187	0.02153	0.29048		-1.13318e-05	-1.61883e-05	-0.000120603	-4.85654e-06	-0.000109272	-0.000104416
			0.132581	0.0681815	0.514261		0.13258	0.0681819	0.51427		0.132579	0.0681814	0.514271		0.132573	0.0681828	0.514304		-1.13138e-05	-2.03648e-05	-6.41115e-05	-9.05114e-06	-5.27983e-05	-4.37476e-05
			0.0500197	0.0155406	0.310689		0.0500191	0.0155406	0.310693		0.0500186	0.0155404	0.310693		0.0500167	0.015541	0.310716		-1.19953e-05	-2.23912e-05	-5.99763e-05	-1.0396e-05	-4.79816e-05	-3.7586e-05
			0.0664174	0.035703	0.537555		0.0664168	0.0357033	0.537564		0.0664161	0.035703	0.537565		0.0664142	0.0357032	0.537584		-9.03378e-06	-1.89709e-05	-4.83307e-05	-9.93725e-06	-3.92973e-05	-2.93603e-05
			0.18359	0.0736955	0.401413		0.183589	0.0736957	0.401416		0.183587	0.0736946	0.401415		0.183583	0.0736947	0.401426		-4.90222e-06	-1.90642e-05	-4.24859e-05	-1.4162e-05	-3.75839e-05	-2.34222e-05
			0.0512234	0.0198539	0.387595		0.051223	0.0198539	0.387597		0.0512227	0.0198539	0.3876		0.0512188	0.0198576	0.3877		-6.63759e-06	-1.36656e-05	-8.92171e-05	-7.02809e-06	-8.258e-05	-7.55525e-05
			0.0544248	0.0256407	0.47112		0.0544245	0.0256408	0.471125		0.0544242	0.0256408	0.471128		0.0544229	0.0256409	0.471142		-6.06341e-06	-1.15756e-05	-3.47268e-05	-5.51222e-06	-2.86636e-05	-2.31515e-05
			0.0592405	0.022901	0.386576		0.05924	0.0229009	0.386579		0.0592396	0.0229009	0.386581		0.0592381	0.0229003	0.386581		-7.76496e-06	-1.48547e-05	-4.05128e-05	-7.0898e-06	-3.27481e-05	-2.56585e-05
			0.0564197	0.0401396	0.711446		0.0564193	0.0401396	0.711452		0.0564186	0.0401396	0.711461		0.0564172	0.0401391	0.71147		-8.50766e-06	-2.05602e-05	-4.55514e-05	-1.20526e-05	-3.70441e-05	-2.49918e-05
			0.0719624	0.0463055	0.643468		0.0719619	0.0463055	0.643472		0.0719614	0.0463057	0.643481		0.0719602	0.0463059	0.643493		-6.53119e-06	-1.45909e-05	-3.08494e-05	-8.05981e-06	-2.43184e-05	-1.62587e-05
			0.152712	0.0911758	0.597043		0.152707	0.0911726	0.597041		0.1527	0.0911686	0.597042		0.152694	0.0911693	0.597072		-3.20865e-05	-7.72695e-05	-0.000119178	-4.51845e-05	-8.70947e-05	-4.19121e-05
			0.147418	0.0681029	0.461973		0.147417	0.0681031	0.461977		0.147416	0.0681033	0.461981		0.14741	0.0681053	0.462011		-6.78346e-06	-1.08535e-05	-4.74842e-05	-4.0701e-06	-4.0701e-05	-3.66311e-05
			0.194972	0.118996	0.610326		0.19497	0.118996	0.610328		0.194968	0.118995	0.610331		0.194961	0.118991	0.610334		-8.71921e-06	-2.00029e-05	-5.64184e-05	-1.12838e-05	-4.76996e-05	-3.64162e-05
			0.0987767	0.0517129	0.523533		0.098776	0.0517128	0.523536		0.0987755	0.0517128	0.523538		0.0987728	0.0517122	0.523547		-7.18793e-06	-1.23511e-05	-3.96855e-05	-5.1632e-06	-3.24978e-05	-2.73347e-05
			0.169351	0.053272	0.314565		0.169349	0.0532717	0.314567		0.169349	0.0532719	0.31457		0.169346	0.0532711	0.314569		-1.00383e-05	-1.53527e-05	-3.0115e-05	-5.31446e-06	-2.00768e-05	-1.47625e-05
			0.158901	0.0511239	0.321735		0.1589	0.0511234	0.321733		0.158898	0.0511223	0.32173		0.158895	0.0511237	0.321744		-5.66391e-06	-1.51038e-05	-3.33541e-05	-9.43991e-06	-2.76904e-05	-1.82507e-05
			0.0947066	0.0347875	0.367318		0.0947058	0.0347876	0.367323		0.0947053	0.0347876	0.367325		0.094704	0.0347877	0.36733		-8.76391e-06	-1.42545e-05	-2.75588e-05	-5.49069e-06	-1.8795e-05	-1.33044e-05
			0.126148	0.04844	0.383992		0.126147	0.0484396	0.383992		0.126146	0.0484395	0.383994		0.126144	0.0484397	0.384004		-1.03053e-05	-1.58543e-05	-3.80504e-05	-5.54907e-06	-2.77454e-05	-2.21964e-05
			0.156814	0.101771	0.64899		0.156813	0.101771	0.648994		0.156811	0.101771	0.649004		0.156807	0.101772	0.649025		-4.4639e-06	-1.40294e-05	-4.33636e-05	-9.56553e-06	-3.88998e-05	-2.93346e-05
			0.0663451	0.0408005	0.614973		0.0663447	0.0408005	0.614977		0.0663441	0.0408005	0.614983		0.0663388	0.0407992	0.615012		-6.63199e-06	-1.4922e-05	-9.4958e-05	-8.29004e-06	-8.83266e-05	-8.00372e-05
			0.0278769	0.0208545	0.748091		0.0278765	0.0208545	0.748102		0.027876	0.0208543	0.748111		0.0278737	0.0208555	0.748212		-1.50662e-05	-3.47958e-05	-0.000115149	-1.97299e-05	-0.000100084	-8.0356e-05
			0.0630069	0.024379	0.386926		0.0630065	0.0243791	0.386929		0.0630058	0.0243789	0.386931		0.063004	0.0243787	0.386939		-6.03109e-06	-1.7141e-05	-4.60267e-05	-1.111e-05	-3.99959e-05	-2.88862e-05
			0.16158	0.0956841	0.592178		0.161576	0.0956881	0.592216		0.161575	0.0956878	0.592219		0.161573	0.0956874	0.592224		-2.41366e-05	-3.15633e-05	-4.27033e-05	-7.42684e-06	-1.85671e-05	-1.11403e-05
			0.0517698	0.0326749	0.631159		0.0517693	0.0326748	0.631162		0.0517687	0.0326749	0.631171		0.0517673	0.0326752	0.631194		-9.46499e-06	-2.02821e-05	-4.77113e-05	-1.08172e-05	-3.82466e-05	-2.74297e-05
			0.0834777	0.0547789	0.65621		0.0834772	0.054779	0.656215		0.0834769	0.0547789	0.656216		0.0834752	0.0547785	0.656225		-6.22921e-06	-9.4636e-06	-3.01877e-05	-3.23442e-06	-2.39586e-05	-2.07243e-05
			0.0552585	0.0482603	0.873355		0.0552581	0.0482605	0.873364		0.0552576	0.0482606	0.873375		0.0552492	0.0482508	0.87333		-7.2387e-06	-1.683e-05	-0.000168843	-9.59135e-06	-0.000161605	-0.000152015
			0.0544986	0.0320865	0.588759		0.0544981	0.0320866	0.588765		0.0544975	0.0320866	0.588772		0.0544954	0.0320862	0.588787		-9.35803e-06	-2.12849e-05	-5.87171e-05	-1.1927e-05	-4.93595e-05	-3.74329e-05
			0.0544917	0.0466536	0.85616		0.0544914	0.0466537	0.856167		0.0544904	0.0466534	0.856176		0.0544892	0.0466536	0.856198		-6.23948e-06	-2.38568e-05	-4.5695e-05	-1.76175e-05	-3.94558e-05	-2.18387e-05
			0.0982242	0.0843327	0.858573		0.0982229	0.0843331	0.858589		0.098219	0.0843349	0.858641		0.0982155	0.0843358	0.858682		-1.41513e-05	-5.31437e-05	-8.94891e-05	-3.8993e-05	-7.53389e-05	-3.63473e-05
			0.0826267	0.0419614	0.507842		0.0826261	0.0419614	0.507847		0.0826256	0.0419612	0.507848		0.0826219	0.0419586	0.507839		-7.8667e-06	-1.35549e-05	-5.86977e-05	-5.68828e-06	-5.08314e-05	-4.51434e-05
			0.0807204	0.0655695	0.812304		0.0807198	0.0655696	0.812311		0.0807143	0.0655644	0.812302		0.0807123	0.0655648	0.812328		-7.9286e-06	-7.56934e-05	-0.000100842	-6.77653e-05	-9.2914e-05	-2.51504e-05
			0.0854011	0.0556072	0.65113		0.0854005	0.0556072	0.651134		0.0853999	0.0556073	0.65114		0.0853932	0.0556125	0.651252		-6.67439e-06	-1.37001e-05	-9.19192e-05	-7.02572e-06	-8.52454e-05	-7.82202e-05
			0.0571791	0.0610797	1.06822		0.0571788	0.0610797	1.06822		0.0571783	0.0610798	1.06823		0.0571761	0.0610803	1.06828		-5.42156e-06	-1.38162e-05	-5.19421e-05	-8.39472e-06	-4.65208e-05	-3.81264e-05
			0.0684834	0.0431714	0.630392		0.0684829	0.0431713	0.630395		0.0684824	0.0431711	0.630397		0.0684807	0.0431716	0.630421		-7.59308e-06	-1.54782e-05	-4.05938e-05	-7.88518e-06	-3.30009e-05	-2.5116e-05
			0.0264242	0.0199836	0.75626		0.026424	0.0199837	0.75627		0.0264236	0.0199836	0.756282		0.026423	0.0199838	0.756302		-9.46102e-06	-2.49771e-05	-4.57913e-05	-1.55162e-05	-3.63306e-05	-2.08148e-05
			0.0578883	0.0568844	0.982658		0.0578875	0.0568844	0.982672		0.0578868	0.0568847	0.982688		0.057885	0.0568841	0.982707		-1.33015e-05	-2.53937e-05	-5.61426e-05	-1.20924e-05	-4.28417e-05	-3.07497e-05
			0.0378901	0.0274148	0.723536		0.0378899	0.0274149	0.723543		0.0378896	0.027415	0.723548		0.037889	0.0274154	0.723571		-6.33411e-06	-1.26682e-05	-2.92953e-05	-6.33415e-06	-2.29613e-05	-1.66272e-05
			0.0284407	0.0279469	0.98264		0.0284399	0.0279472	0.982677		0.0284397	0.0279471	0.982682		0.0284388	0.0279474	0.982722		-2.67223e-05	-3.58641e-05	-6.71573e-05	-9.14208e-06	-4.04361e-05	-3.12943e-05
			0.0835315	0.0651487	0.77993		0.0835306	0.0651491	0.779942		0.0835305	0.0651492	0.779945		0.0835247	0.0651502	0.780011		-1.01758e-05	-1.18518e-05	-8.16459e-05	-1.67603e-06	-7.14708e-05	-6.97949e-05
			0.0302515	0.0136921	0.452611		0.0302513	0.0136921	0.452613		0.0302511	0.0136922	0.452618		0.0302498	0.013693	0.452664		-4.95844e-06	-1.28919e-05	-5.48734e-05	-7.93354e-06	-4.99152e-05	-4.1982e-05
			0.0185086	0.0104721	0.565796		0.0185085	0.0104721	0.565801		0.0185085	0.0104722	0.565803		0.0185075	0.010473	0.565882		-5.94317e-06	-8.10432e-06	-6.3754e-05	-2.16117e-06	-5.78112e-05	-5.56501e-05
			0.018599	0.0143879	0.773583		0.0185987	0.0143879	0.773593		0.0185986	0.0143879	0.773599		0.0185981	0.014388	0.773627		-1.34416e-05	-1.88182e-05	-4.78521e-05	-5.37671e-06	-3.44109e-05	-2.90344e-05
			0.0144563	0.0112147	0.775763		0.0144563	0.0112147	0.775768		0.014456	0.0112147	0.775784		0.0144551	0.0112148	0.775837		-6.22564e-06	-2.35191e-05	-8.78507e-05	-1.72936e-05	-8.16256e-05	-6.43331e-05
			0.033855	0.0279018	0.824157		0.0338549	0.0279019	0.824161		0.0338544	0.0279015	0.82416		0.0338538	0.0279016	0.824179		-4.13528e-06	-1.68365e-05	-3.6036e-05	-1.27013e-05	-3.19009e-05	-1.91998e-05
			0.0471226	0.0350593	0.744003		0.0471222	0.0350592	0.744006		0.0471215	0.0350588	0.744008		0.047121	0.0350585	0.744011		-6.7908e-06	-2.31312e-05	-3.31052e-05	-1.63405e-05	-2.63145e-05	-9.97422e-06
			0.0372251	0.0402859	1.08223		0.0372247	0.040286	1.08224		0.0372243	0.0402861	1.08225		0.0372241	0.0402862	1.08226		-8.865e-06	-2.14909e-05	-2.52518e-05	-1.2626e-05	-1.6387e-05	-3.76099e-06
			0.0538432	0.0502919	0.934043		0.0538428	0.0502919	0.934051		0.0538426	0.050292	0.934057		0.0538416	0.0502927	0.934087		-7.24325e-06	-1.18864e-05	-2.99016e-05	-4.64315e-06	-2.26585e-05	-1.80155e-05
			0.0194992	0.024602	1.26169		0.019499	0.024602	1.2617		0.0194988	0.0246021	1.26173		0.0194971	0.0246029	1.26188		-9.23115e-06	-2.20522e-05	-0.000107697	-1.28212e-05	-9.84665e-05	-8.56465e-05
Global average			0.0952088	0.0505665	0.593538		0.0952079	0.0505665	0.593544		0.0952068	0.0505664	0.59355		0.0952035	0.0505664	0.593575

## Sheet: binary path length
	threshold		0				25				50				125				Difference
Region	Label		str	StDev	CV		str	stDev	CV		str	StDev	CV		str	stDev	CV		25-0/0	50-0/0	125-0/0	50-25/25	125-25/25	125-50/50
ctx-lh-bankssts	1		1.97059	0.137255	0.0696518		2.21765	0.140337	0.0632818		2.33382	0.109622	0.0469711		2.42794	0.112093	0.0461679		0.125373	0.184329	0.23209	0.0523875	0.0948275	0.0403274
ctx-lh-caudalanteriorcingulate	2		1.71029	0.0793603	0.0464015		1.85	0.0522468	0.0282415		1.88235	0.0550244	0.0292317		1.93235	0.0361549	0.0187103		0.0816854	0.100602	0.129837	0.0174881	0.0445151	0.0265625
ctx-lh-caudalmiddlefrontal	3		1.72794	0.0555677	0.0321583		1.81618	0.0515288	0.0283721		1.83824	0.0509427	0.0277128		1.86912	0.0467361	0.0250043		0.0510642	0.0638297	0.0817024	0.0121453	0.0291497	0.0168004
ctx-lh-cuneus	4		1.63529	0.0765083	0.0467857		1.77794	0.0547837	0.030813		1.80882	0.0550243	0.03042		1.84853	0.0509662	0.0275712		0.0872302	0.106115	0.130396	0.0173701	0.0397027	0.0219513
ctx-lh-entorhinal	5		1.48382	0.0429866	0.0289702		1.74706	0.0955065	0.054667		1.79853	0.0710532	0.0395063		1.87794	0.0627948	0.0334381		0.177403	0.212091	0.265609	0.0294609	0.0749156	0.0441539
ctx-lh-fusiform	6		1.38088	0.053	0.0383813		1.62647	0.0846778	0.0520623		1.69559	0.0661493	0.0390126		1.80294	0.115212	0.0639021		0.177849	0.227902	0.305645	0.0424957	0.108499	0.0633131
ctx-lh-inferiorparietal	7		1.45294	0.0777546	0.0535153		1.67647	0.054144	0.0322964		1.72794	0.0496286	0.0287213		1.80147	0.0311957	0.0173168		0.153847	0.189271	0.239879	0.0307014	0.0745614	0.0425535
ctx-lh-inferiortemporal	8		1.50441	0.0846352	0.056258		1.67794	0.0606139	0.036124		1.73382	0.0602166	0.0347305		1.81177	0.0587416	0.0324223		0.115347	0.152492	0.204301	0.0333039	0.0797549	0.0449538
ctx-lh-isthmuscingulate	9		1.35294	0.10873	0.080366		1.55294	0.103569	0.0666924		1.60294	0.102121	0.0637085		1.66765	0.089908	0.0539131		0.147826	0.184783	0.232609	0.032197	0.0738637	0.0403671
ctx-lh-lateraloccipital	10		1.25735	0.040571	0.032267		1.38529	0.0489214	0.0353148		1.42647	0.0527958	0.0370114		1.47647	0.0519699	0.0351987		0.101754	0.134503	0.174269	0.0297244	0.0658178	0.0350515
ctx-lh-lateralorbitofrontal	11		1.46029	0.123438	0.0845295		1.64412	0.0921777	0.0560651		1.68971	0.092347	0.0546527		1.76324	0.0543433	0.0308202		0.125882	0.1571	0.207452	0.0277279	0.0724504	0.0435159
ctx-lh-lingual	12		1.29412	0.0366829	0.0283459		1.46912	0.0897072	0.0610619		1.52941	0.084621	0.0553291		1.57647	0.0810827	0.051433		0.135227	0.181818	0.218182	0.041041	0.0730731	0.0307693
ctx-lh-medialorbitofrontal	13		1.31912	0.0657851	0.0498705		1.50294	0.0987233	0.0656867		1.55	0.101223	0.0653051		1.61176	0.109436	0.067898		0.139353	0.175028	0.221851	0.0313113	0.0724074	0.0398484
ctx-lh-middletemporal	14		1.55588	0.0513186	0.0329836		1.73529	0.0485268	0.0279646		1.78382	0.0523617	0.0293536		1.83676	0.0565109	0.0307665		0.115312	0.146503	0.18053	0.0279664	0.0584748	0.0296784
ctx-lh-parahippocampal	15		1.49412	0.0647356	0.043327		1.725	0.0532713	0.0308819		1.77353	0.0693935	0.0391273		1.87059	0.055805	0.0298329		0.154527	0.187007	0.251968	0.0281328	0.0843988	0.0547265
ctx-lh-paracentral	16		1.8	0.0232002	0.012889		1.83529	0.0266695	0.0145314		1.84412	0.0348005	0.0188711		1.87353	0.0341033	0.0182027		0.0196078	0.02451	0.0408494	0.00480795	0.0208332	0.0159485
ctx-lh-parsopercularis	17		1.64412	0.0408953	0.0248737		1.77353	0.0510372	0.0287772		1.79559	0.0429866	0.0239401		1.85294	0.0727079	0.0392392		0.0787115	0.0921284	0.127012	0.0124379	0.0447763	0.0319411
ctx-lh-parsorbitalis	18		1.45882	0.0994506	0.0681718		1.66618	0.0863219	0.0518084		1.71176	0.102871	0.0600966		1.76029	0.0922428	0.0524019		0.142136	0.173387	0.206653	0.0273615	0.0564874	0.0283503
ctx-lh-parstriangularis	19		1.46912	0.0684347	0.0465822		1.65588	0.0580835	0.0350771		1.70588	0.0541439	0.0317395		1.77647	0.0536088	0.0301771		0.127127	0.161161	0.209209	0.0301954	0.0728246	0.0413798
ctx-lh-pericalcarine	20		1.55441	0.100233	0.0644828		1.72059	0.0661309	0.0384351		1.76324	0.061792	0.0350447		1.81471	0.0510369	0.028124		0.106906	0.134342	0.167455	0.0247863	0.0547011	0.0291912
ctx-lh-postcentral	21		1.37941	0.047929	0.0347459		1.57647	0.0562337	0.0356706		1.60294	0.047018	0.0293323		1.65147	0.0584343	0.0353832		0.142857	0.162047	0.197228	0.0167907	0.0475746	0.0302756
ctx-lh-posteriorcingulate	22		1.68971	0.0806814	0.0477488		1.79412	0.0325158	0.0181236		1.81323	0.0427623	0.0235834		1.86765	0.0639137	0.0342215		0.061793	0.0731068	0.105309	0.0106554	0.0409834	0.0300082
ctx-lh-precentral	23		1.35588	0.0642137	0.0473594		1.53088	0.0467361	0.0305289		1.57059	0.0372032	0.0236874		1.62647	0.0491175	0.0301988		0.129067	0.158352	0.199566	0.0259367	0.0624398	0.0355803
ctx-lh-precuneus	24		1.35294	0.0495073	0.0365923		1.52059	0.0616946	0.0405728		1.56323	0.055481	0.0354912		1.63235	0.0475262	0.0291151		0.123913	0.155435	0.206522	0.0280464	0.0735012	0.0442147
ctx-lh-rostralanteriorcingulate	25		1.50735	0.121713	0.0807461		1.70588	0.109172	0.0639973		1.74118	0.100269	0.0575868		1.80147	0.0958708	0.053218		0.131707	0.155122	0.195122	0.0206896	0.0560349	0.0346289
ctx-lh-rostralmiddlefrontal	26		1.30147	0.0361881	0.0278055		1.47941	0.0481291	0.0325326		1.50882	0.0434039	0.0287667		1.58971	0.0511545	0.0321786		0.136723	0.159322	0.221469	0.0198809	0.0745526	0.053606
ctx-lh-superiorfrontal	27		1.21324	0.0434314	0.035798		1.36323	0.0416234	0.0305328		1.41765	0.0505639	0.0356674		1.48529	0.0554595	0.037339		0.123636	0.168485	0.224243	0.0399139	0.0895363	0.0477178
ctx-lh-superiorparietal	28		1.16471	0.0275557	0.0236589		1.30735	0.0349725	0.0267506		1.33676	0.0289588	0.0216633		1.38824	0.0658397	0.0474269		0.122475	0.147727	0.191919	0.0224974	0.061867	0.0385034
ctx-lh-superiortemporal	29		1.41765	0.097843	0.0690179		1.59559	0.0917727	0.0575165		1.64559	0.0886294	0.0538588		1.70588	0.0696701	0.0408411		0.125519	0.160788	0.203319	0.0313364	0.0691244	0.0366398
ctx-lh-supramarginal	30		1.82647	0.047929	0.0262413		1.93235	0.0279022	0.0144395		1.95441	0.0424238	0.0217067		1.98382	0.0435423	0.0219487		0.0579708	0.0700482	0.0861508	0.0114156	0.0266359	0.0150485
ctx-lh-frontalpole	31		1.56323	0.111793	0.0715138		1.80441	0.0943037	0.0522628		1.86618	0.0946598	0.0507239		1.94706	0.094087	0.0483226		0.154281	0.193791	0.245532	0.0342294	0.0790546	0.0433416
ctx-lh-temporalpole	32		1.37794	0.0740343	0.0537282		1.58824	0.0635366	0.0400045		1.62794	0.0727243	0.0446726		1.72059	0.0654003	0.0380104		0.152615	0.18143	0.248666	0.0250001	0.0833334	0.0569105
ctx-lh-transversetemporal	33		1.97941	0.0450341	0.0227512		2.09412	0.0537876	0.0256851		2.125	0.0524534	0.0246839		2.21912	0.0718601	0.0323823		0.0579495	0.0735511	0.1211	0.014747	0.059691	0.0442908
ctx-lh-insula	34		1.43235	0.14362	0.100269		1.56912	0.11928	0.0760172		1.60294	0.103291	0.0644382		1.68823	0.102543	0.0607401		0.0954827	0.119096	0.178645	0.0215554	0.0759133	0.0532109
ctx-rh-bankssts	35		1.89412	0.0634609	0.0335042		2.07647	0.0952547	0.0458733		2.13088	0.0880854	0.0413375		2.26029	0.111793	0.0494594		0.0962733	0.125	0.193323	0.0262036	0.0885266	0.0607317
ctx-rh-caudalanteriorcingulate	36		1.77941	0.140883	0.0791741		1.88088	0.0875381	0.046541		1.89853	0.0791785	0.0417052		1.95441	0.0910368	0.0465801		0.0570245	0.0669418	0.0983471	0.0093823	0.0390934	0.0294349
ctx-rh-caudalmiddlefrontal	37		1.82206	0.0565109	0.0310149		1.90735	0.0454853	0.0238474		1.94412	0.064958	0.0334126		2.01618	0.0883578	0.0438244		0.0468119	0.0669896	0.106537	0.0192754	0.0570545	0.0370646
ctx-rh-cuneus	38		1.56177	0.0591495	0.0378735		1.74412	0.0601166	0.0344682		1.78971	0.0528186	0.0295124		1.82941	0.0455644	0.0249066		0.116761	0.145951	0.171375	0.0261381	0.0489038	0.0221858
ctx-rh-entorhinal	39		1.48529	0.136377	0.0918179		1.72059	0.137779	0.0800768		1.76324	0.127724	0.0724373		1.85735	0.130442	0.0702301		0.158416	0.187129	0.250495	0.0247863	0.0794874	0.053378
ctx-rh-fusiform	40		1.30588	0.0599565	0.0459126		1.48676	0.0511546	0.0344066		1.54118	0.0562337	0.0364875		1.61029	0.0624879	0.0388053		0.138514	0.180181	0.233108	0.0365976	0.0830858	0.0448469
ctx-rh-inferiorparietal	41		1.55735	0.0581868	0.0373626		1.74559	0.0620249	0.0355324		1.81323	0.0416233	0.0229553		1.87353	0.0555459	0.0296478		0.120869	0.164306	0.203021	0.0387531	0.0732939	0.0332522
ctx-rh-inferiortemporal	42		1.50147	0.122539	0.0816128		1.72353	0.145548	0.0844476		1.76177	0.139478	0.0791695		1.86176	0.177177	0.0951662		0.147894	0.173359	0.239961	0.0221847	0.0802052	0.0567613
ctx-rh-isthmuscingulate	43		1.47941	0.0620831	0.0419647		1.71618	0.0639326	0.037253		1.76324	0.0552206	0.0313178		1.81323	0.0514356	0.0283667		0.160039	0.191849	0.225646	0.0274208	0.0565554	0.028357
ctx-rh-lateraloccipital	44		1.375	0.0711206	0.0517241		1.52794	0.0640827	0.0419405		1.55882	0.0550244	0.0352987		1.63382	0.0543432	0.0332614		0.11123	0.133689	0.188236	0.0202115	0.0692978	0.0481139
ctx-rh-lateralorbitofrontal	45		1.34118	0.062699	0.0467493		1.50882	0.0628523	0.0416565		1.56177	0.0553726	0.0354552		1.61176	0.0727738	0.0451516		0.125	0.164474	0.201755	0.0350883	0.0682267	0.0320151
ctx-rh-lingual	46		1.33971	0.0342786	0.0255866		1.48235	0.0365518	0.024658		1.52059	0.0411299	0.0270487		1.57206	0.0272487	0.0173331		0.106476	0.135016	0.173436	0.0257935	0.0605159	0.0338494
ctx-rh-medialorbitofrontal	47		1.35147	0.0760831	0.0562965		1.56323	0.0635555	0.0406564		1.62794	0.0646799	0.0397311		1.68823	0.0615387	0.0364515		0.156691	0.20457	0.249183	0.0413924	0.0799624	0.037037
ctx-rh-middletemporal	48		1.57647	0.110658	0.0701937		1.76177	0.11471	0.0651108		1.80735	0.108609	0.060093		1.88529	0.118421	0.0628129		0.117537	0.146455	0.195895	0.0258763	0.0701166	0.0431244
ctx-rh-parahippocampal	49		1.43971	0.061792	0.0429199		1.69412	0.0706292	0.0416908		1.77353	0.0938312	0.0529065		1.85588	0.103244	0.0556307		0.176711	0.231869	0.28907	0.0468745	0.0954857	0.0464345
ctx-rh-paracentral	50		1.76324	0.0625648	0.0354829		1.82647	0.0300581	0.0164569		1.83676	0.0305733	0.0166452		1.86323	0.0310415	0.01666		0.0358636	0.0417018	0.0567139	0.00563601	0.0201284	0.0144112
ctx-rh-parsopercularis	51		1.68088	0.0898679	0.0534647		1.84706	0.0620828	0.0336117		1.88382	0.074809	0.0397113		1.96765	0.0842797	0.0428327		0.098863	0.120735	0.170604	0.0199041	0.0652865	0.0444967
ctx-rh-parsorbitalis	52		1.41618	0.0612452	0.0432469		1.61323	0.0999928	0.0619828		1.66618	0.0826239	0.049589		1.74412	0.0829578	0.0475643		0.139149	0.176532	0.231569	0.0328167	0.0811308	0.046779
ctx-rh-parstriangularis	53		1.37941	0.0323681	0.0234651		1.58235	0.0270273	0.0170805		1.625	0.0381286	0.0234638		1.69412	0.0331017	0.0195392		0.147121	0.178038	0.228144	0.0269516	0.0706315	0.0425335
ctx-rh-pericalcarine	54		1.39265	0.0490443	0.0352166		1.525	0.0600565	0.0393813		1.56177	0.0619279	0.0396525		1.63971	0.0576891	0.0351826		0.095037	0.121436	0.177402	0.0241082	0.075217	0.0499057
ctx-rh-postcentral	55		1.45882	0.0792848	0.0543484		1.62941	0.0437347	0.0268408		1.65588	0.0466072	0.0281465		1.69706	0.0417098	0.0245777		0.116935	0.13508	0.163306	0.0162451	0.0415162	0.0248671
ctx-rh-posteriorcingulate	56		1.74853	0.0525449	0.0300509		1.80441	0.0650502	0.0360506		1.82941	0.0683469	0.03736		1.86176	0.0662037	0.0355597		0.03196	0.0462577	0.0647607	0.0138549	0.0317849	0.0176849
ctx-rh-precentral	57		1.45588	0.0366829	0.0251963		1.60588	0.0566594	0.0352824		1.64853	0.0651979	0.0395491		1.69706	0.0510369	0.0300737		0.10303	0.132323	0.165657	0.0265567	0.0567769	0.0294384
ctx-rh-precuneus	58		1.30735	0.0349725	0.0267506		1.47353	0.0494103	0.0335319		1.51029	0.0392465	0.025986		1.56177	0.0378435	0.0242313		0.127109	0.15523	0.194601	0.0249503	0.0598807	0.0340801
ctx-rh-rostralanteriorcingulate	59		1.61471	0.16606	0.102842		1.75882	0.117279	0.0666803		1.77941	0.116621	0.0655392		1.84118	0.119833	0.0650849		0.0892534	0.102004	0.140255	0.0117055	0.0468222	0.0347103
ctx-rh-rostralmiddlefrontal	60		1.25588	0.0533392	0.0424715		1.46618	0.0532716	0.0363337		1.51029	0.0427625	0.028314		1.59412	0.0399442	0.0250572		0.167447	0.202576	0.269321	0.0300905	0.0872624	0.0555018
ctx-rh-superiorfrontal	61		1.17206	0.0353824	0.0301882		1.36323	0.0449538	0.0329759		1.40735	0.0550462	0.0391133		1.47794	0.0647542	0.0438138		0.163111	0.200753	0.260978	0.0323627	0.0841425	0.0501566
ctx-rh-superiorparietal	62		1.24559	0.0421971	0.0338772		1.42059	0.0576682	0.0405946		1.46471	0.039338	0.0268573		1.51324	0.0297774	0.019678		0.140496	0.175915	0.214876	0.0310562	0.0652174	0.0331322
ctx-rh-superiortemporal	63		1.47794	0.112905	0.0763934		1.61029	0.0985892	0.0612244		1.64412	0.10394	0.0632193		1.7	0.0933177	0.0548927		0.0895523	0.112438	0.150249	0.0210049	0.0557078	0.033989
ctx-rh-supramarginal	64		1.91912	0.0387533	0.0201933		2.075	0.0335702	0.0161784		2.12353	0.0542326	0.0255389		2.19706	0.0450341	0.0204974		0.0812259	0.106513	0.144827	0.0233875	0.0588236	0.0346263
ctx-rh-frontalpole	65		1.61765	0.109611	0.0677595		1.82059	0.0716425	0.0393513		1.86618	0.0606142	0.0324804		1.92206	0.0696871	0.0362565		0.125454	0.153637	0.188182	0.0250408	0.0557353	0.0299446
ctx-rh-temporalpole	66		1.675	0.107497	0.0641775		1.87353	0.115836	0.0618277		1.92353	0.119833	0.0622983		2.02059	0.117483	0.0581432		0.118525	0.148376	0.206321	0.0266881	0.078493	0.0504583
ctx-rh-transversetemporal	67		1.90294	0.0817907	0.0429812		2.02206	0.124059	0.061353		2.05588	0.138266	0.0672541		2.10294	0.134067	0.063752		0.0625968	0.0803709	0.1051	0.016727	0.0399998	0.0228899
ctx-rh-insula	68		1.36765	0.0784315	0.0573478		1.51324	0.074164	0.0490102		1.55588	0.0689069	0.044288		1.58824	0.066131	0.0416381		0.106451	0.137634	0.16129	0.0281827	0.0495627	0.020794
Global average			1.51103	0.0723873	0.047911		1.68071	0.0697788	0.0415691		1.72318	0.0685287	0.0397092		1.78776	0.0701231	0.0390666

## Sheet: NH binary path length
			0				25				50				125				Difference
Region	Label		str	StDev	CV		str	stDev	CV		str	StDev	CV		str	stDev	CV		25-0/0	50-0/0	125-0/0	50-25/25	125-25/25	125-50/50
			1.14706	0.0219222	0.0191116		1.38088	0.0462191	0.0334707		1.43823	0.0442806	0.0307882		1.51618	0.056511	0.037272		0.203846	0.253846	0.321795	0.0415336	0.0979772	0.0541928
			1.17941	0.0166952	0.0141555		1.40294	0.0580835	0.0414013		1.43971	0.0424238	0.029467		1.49853	0.0506827	0.0338216		0.189526	0.220698	0.270573	0.0262057	0.068134	0.0408576
			1.20441	0.0263522	0.0218797		1.43823	0.0426216	0.0296347		1.47353	0.039093	0.0265302		1.53824	0.0476273	0.0309623		0.194139	0.223443	0.277167	0.0245398	0.0695297	0.0439123
			1.22353	0.0217021	0.0177373		1.43677	0.0332827	0.023165		1.49412	0.0399443	0.0267344		1.54706	0.0540551	0.0349406		0.174279	0.221155	0.264424	0.0399181	0.0767655	0.0354329
			1.24265	0.0296156	0.0238326		1.46176	0.058496	0.0400174		1.50588	0.0679943	0.0451525		1.56765	0.0500864	0.03195		0.176332	0.211834	0.261538	0.0301806	0.0724344	0.0410158
			1.25588	0.0311576	0.0248093		1.43529	0.0679942	0.047373		1.46765	0.0733003	0.0499441		1.53676	0.0803234	0.0522679		0.142857	0.168619	0.223654	0.022541	0.070697	0.0470944
			1.27059	0.0279027	0.0219604		1.48088	0.0635555	0.0429173		1.51471	0.0532491	0.0351547		1.55735	0.0511545	0.0328471		0.165509	0.19213	0.225695	0.0228404	0.0516388	0.0281553
			1.28235	0.0217021	0.0169236		1.48529	0.0302177	0.0203446		1.52941	0.0504688	0.0329988		1.58971	0.0482538	0.0303539		0.158257	0.192661	0.239679	0.0297032	0.0702972	0.039423
			1.29412	0.0240144	0.0185566		1.49118	0.0405416	0.0271877		1.53235	0.0372032	0.0242785		1.58382	0.0392462	0.0247794		0.152272	0.184091	0.223864	0.0276138	0.0621308	0.0335895
			1.30294	0.0270274	0.0207434		1.475	0.0528186	0.0358092		1.52206	0.0576893	0.0379021		1.58088	0.0636311	0.0402504		0.132054	0.168172	0.213318	0.0319044	0.0717844	0.038647
			1.30588	0.0238134	0.0182355		1.51471	0.0584135	0.0385643		1.55588	0.0540551	0.0347424		1.61912	0.0418538	0.0258498		0.15991	0.191441	0.239865	0.0271842	0.0689322	0.0406432
			1.31029	0.0224098	0.0171028		1.51177	0.0316169	0.0209139		1.55294	0.0295745	0.0190442		1.60735	0.0470436	0.0292677		0.15376	0.185185	0.226712	0.027237	0.0632294	0.035038
			1.31323	0.0259848	0.0197868		1.49706	0.0316169	0.0211194		1.53676	0.0334267	0.0217514		1.58971	0.0369764	0.0232599		0.139978	0.170213	0.210527	0.0265227	0.061886	0.0344496
			1.32353	0.0268489	0.0202858		1.51618	0.0492398	0.0324763		1.55441	0.0427623	0.0275103		1.60882	0.0361552	0.0224731		0.145556	0.174445	0.215556	0.0252187	0.0611064	0.0350049
			1.33088	0.0210838	0.015842		1.50882	0.0374608	0.0248278		1.54118	0.0503736	0.0326851		1.60588	0.0469157	0.0292149		0.133702	0.158012	0.20663	0.0214425	0.0643269	0.0419841
			1.33529	0.0180774	0.0135381		1.52059	0.0510371	0.0335641		1.55441	0.0627947	0.0403977		1.61323	0.0710531	0.0440439		0.138766	0.164097	0.20815	0.022244	0.0609284	0.0378426
			1.34412	0.0242138	0.0180146		1.50441	0.0509664	0.033878		1.54559	0.0467361	0.0302384		1.59412	0.043954	0.0275726		0.119256	0.14989	0.185996	0.0273702	0.0596286	0.0313991
			1.35147	0.0201519	0.0149111		1.52353	0.0572503	0.0375774		1.56618	0.0609305	0.038904		1.61618	0.0757665	0.0468801		0.127312	0.158869	0.195866	0.0279929	0.0608114	0.0319249
			1.35441	0.0224102	0.0165461		1.52353	0.0455646	0.0299073		1.55	0.0417098	0.0269096		1.59559	0.0411588	0.0257954		0.124864	0.144408	0.178067	0.0173748	0.0472974	0.0294116
			1.35441	0.0224102	0.0165461		1.53235	0.0420542	0.0274442		1.56471	0.0551116	0.0352217		1.63088	0.0637067	0.0390627		0.131379	0.155266	0.204125	0.0211133	0.0642992	0.0422929
			1.36323	0.0310417	0.0227706		1.54559	0.0511545	0.0330971		1.575	0.0412754	0.0262066		1.625	0.0486504	0.0299387		0.133765	0.15534	0.192018	0.0190297	0.0513798	0.031746
			1.37059	0.0300585	0.0219311		1.56029	0.0472473	0.030281		1.58382	0.0398538	0.025163		1.62941	0.0498942	0.030621		0.138412	0.155579	0.188842	0.0150799	0.0442981	0.0287842
			1.37941	0.0300585	0.0217908		1.56618	0.0617142	0.0394044		1.60441	0.0655656	0.0408658		1.65735	0.0554809	0.0334756		0.135394	0.163113	0.201492	0.0244136	0.0582163	0.0329971
			1.38824	0.0279027	0.0200994		1.575	0.0651978	0.0413954		1.60588	0.0595543	0.0370851		1.65882	0.0645868	0.0389353		0.134534	0.15678	0.194916	0.0196076	0.0532216	0.0329676
			1.39118	0.0270278	0.019428		1.55588	0.0522468	0.0335801		1.59412	0.0589049	0.0369514		1.64265	0.0639327	0.0389205		0.118393	0.145877	0.180761	0.0245745	0.0557651	0.0304425
			1.4	0.0266696	0.0190497		1.57647	0.0420541	0.0266761		1.61912	0.0388773	0.0240114		1.65441	0.0471456	0.0284969		0.126051	0.156513	0.181723	0.0270522	0.0494402	0.0217983
			1.40735	0.0286251	0.0203397		1.56618	0.0662219	0.0422826		1.6	0.0667819	0.0417387		1.64118	0.0809047	0.0492968		0.112852	0.136886	0.166144	0.0215966	0.0478873	0.025735
			1.41912	0.0270718	0.0190765		1.59412	0.039338	0.024677		1.62206	0.043872	0.0270471		1.675	0.0511544	0.03054		0.123316	0.143005	0.180311	0.0175276	0.0507378	0.0326381
			1.42794	0.0313493	0.0219542		1.61323	0.0240648	0.0149171		1.64118	0.0319193	0.019449		1.68971	0.0482538	0.0285575		0.129763	0.14933	0.183316	0.0173199	0.0474023	0.0295703
			1.43677	0.0302572	0.0210593		1.59412	0.0380968	0.0238984		1.62794	0.0460105	0.028263		1.66324	0.046219	0.0277886		0.109519	0.13306	0.157625	0.0212174	0.0433575	0.0216801
			1.44265	0.0328466	0.0227683		1.60735	0.043872	0.0272946		1.64265	0.0584341	0.0355731		1.69853	0.0690638	0.040661		0.114169	0.138634	0.17737	0.0219578	0.0567243	0.0340195
			1.44853	0.0319567	0.0220615		1.61471	0.0352123	0.0218072		1.63382	0.0446319	0.0273175		1.68235	0.0505639	0.0300554		0.114721	0.127919	0.161422	0.0118399	0.0418943	0.0297027
			1.45882	0.0308472	0.0211452		1.61323	0.0346967	0.0215075		1.65147	0.0444162	0.0268949		1.69412	0.0378436	0.0223382		0.105847	0.132056	0.16129	0.0237008	0.0501365	0.0258237
			1.47206	0.0328468	0.0223135		1.62353	0.039338	0.0242299		1.65294	0.0486258	0.0294178		1.70294	0.0458798	0.0269415		0.102897	0.122877	0.156843	0.0181161	0.0489132	0.0302491
			1.47647	0.0348004	0.02357		1.65735	0.0616362	0.0371895		1.68235	0.0605149	0.0359704		1.71471	0.0528867	0.030843		0.12251	0.139442	0.161354	0.0150843	0.0346052	0.0192308
			1.48529	0.036022	0.0242524		1.62647	0.054674	0.0336151		1.65588	0.0714409	0.0431437		1.69412	0.0692548	0.0408795		0.0950499	0.114851	0.140594	0.0180827	0.0415913	0.023091
			1.48971	0.0318064	0.0213508		1.64265	0.0444162	0.0270394		1.66912	0.0476525	0.0285495		1.70147	0.0495316	0.0291111		0.102665	0.120435	0.142152	0.0161148	0.0358099	0.0193827
			1.49853	0.0369768	0.0246754		1.64559	0.0418537	0.0254339		1.67647	0.0332466	0.0198313		1.71618	0.0444162	0.0258809		0.0981356	0.118744	0.145241	0.0187665	0.0428959	0.0236849
			1.50441	0.034697	0.0230635		1.63971	0.0355179	0.0216612		1.675	0.0376206	0.0224601		1.70882	0.0426216	0.0249421		0.0899315	0.113392	0.135874	0.0215246	0.0421521	0.0201928
			1.51471	0.029412	0.0194176		1.65588	0.0481291	0.0290656		1.68971	0.0429865	0.0254402		1.73088	0.0528184	0.0305153		0.0932036	0.115534	0.142718	0.0204266	0.0452931	0.0243687
			1.52059	0.0311574	0.0204904		1.65882	0.0464006	0.027972		1.69853	0.0319567	0.0188143		1.73676	0.0328468	0.0189127		0.0909089	0.117021	0.142167	0.0239362	0.0469863	0.0225112
			1.53235	0.0323679	0.021123		1.67647	0.0527957	0.0314922		1.71471	0.0471202	0.0274801		1.74853	0.0440906	0.0252158		0.0940501	0.119002	0.141075	0.0228068	0.042982	0.0197252
			1.53971	0.0310415	0.0201606		1.66324	0.035653	0.0214359		1.69559	0.0454853	0.0268257		1.72353	0.039703	0.0230359		0.080229	0.101241	0.119388	0.0194519	0.036251	0.0164786
			1.55147	0.0252344	0.0162648		1.675	0.0289587	0.0172888		1.71471	0.034103	0.0198886		1.75588	0.0460891	0.0262484		0.0796206	0.105213	0.131753	0.0237051	0.0482878	0.0240134
			1.56323	0.0268937	0.0172038		1.69118	0.0550244	0.0325362		1.71324	0.0568502	0.033183		1.75294	0.0566598	0.0323227		0.0818437	0.0959549	0.121355	0.0130436	0.0365219	0.023176
			1.57647	0.0284142	0.018024		1.67794	0.0502062	0.0299213		1.7	0.0519701	0.0305706		1.75294	0.0494104	0.0281871		0.0643653	0.0783579	0.11194	0.0131465	0.0446976	0.0311418
			1.58971	0.029777	0.0187311		1.69853	0.0445242	0.0262134		1.72647	0.0476273	0.0275865		1.75588	0.0348007	0.0198195		0.0684548	0.0860316	0.104533	0.0164507	0.0337663	0.0170353
			1.6	0.0323677	0.0202298		1.72059	0.0410128	0.0238365		1.75441	0.0404526	0.0230577		1.78676	0.0476525	0.0266697		0.0753675	0.0965075	0.116728	0.0196584	0.0384619	0.0184409
			1.61323	0.0268941	0.0166709		1.73382	0.0394905	0.0227765		1.75588	0.0481294	0.0274104		1.78971	0.0519006	0.0289995		0.0747498	0.088423	0.10939	0.0127222	0.0322305	0.0192633
			1.62059	0.0227824	0.0140581		1.74412	0.0537878	0.0308395		1.76029	0.0509663	0.0289533		1.79412	0.0432928	0.0241304		0.0762254	0.086207	0.107078	0.0092746	0.0286678	0.019215
			1.63235	0.0240148	0.0147118		1.74853	0.0547836	0.0313312		1.77647	0.0527048	0.0296682		1.80882	0.0454589	0.0251317		0.0711715	0.0882885	0.108108	0.0159797	0.0344827	0.0182119
			1.66324	0.02241	0.0134737		1.76471	0.0485271	0.0274987		1.78676	0.0355181	0.0198784		1.82059	0.0403034	0.0221376		0.0610082	0.0742709	0.0946066	0.0125001	0.0316665	0.0189297
			1.66912	0.0221945	0.0132971		1.76324	0.021311	0.0120863		1.78529	0.0261234	0.0146325		1.83382	0.0490442	0.0267442		0.0563873	0.0696032	0.0986779	0.0125105	0.0400332	0.0271826
			1.69706	0.0326632	0.0192469		1.78824	0.0428465	0.0239602		1.80735	0.0435419	0.0240915		1.83382	0.0449539	0.0245137		0.0537259	0.0649913	0.0805894	0.010691	0.0254939	0.0146463
			1.71029	0.0318061	0.0185968		1.78824	0.0405412	0.0226711		1.81029	0.0400942	0.0221479		1.82647	0.0397028	0.0217374		0.0455717	0.0584695	0.0679281	0.0123356	0.021382	0.00893612
			1.72059	0.0277297	0.0161164		1.79265	0.0328468	0.018323		1.81765	0.0374606	0.0206094		1.85	0.0489216	0.0264441		0.0418805	0.0564104	0.0752138	0.0139459	0.0319935	0.0177994
			1.73235	0.020565	0.0118712		1.79853	0.0184068	0.0102344		1.81618	0.0142912	0.00786885		1.82941	0.0221402	0.0121023		0.0382006	0.0483868	0.0560273	0.00981135	0.0171707	0.00728784
			1.75147	0.0224102	0.0127951		1.81324	0.0170512	0.00940376		1.82353	0.0268489	0.0147236		1.85	0.0331018	0.0178929		0.0352646	0.041142	0.056255	0.00567714	0.0202754	0.0145158
			1.76177	0.025753	0.0146177		1.84265	0.0421967	0.0229		1.84853	0.0438718	0.0237334		1.86765	0.0415946	0.0222712		0.0459096	0.0492483	0.0601	0.00319215	0.0135674	0.0103423
			1.775	0.0170516	0.00960655		1.83235	0.0242138	0.0132146		1.85147	0.0305736	0.0165131		1.88088	0.0394906	0.0209958		0.0323115	0.0430823	0.0596518	0.0104336	0.0264845	0.0158852
			1.78529	0.0221405	0.0124016		1.84706	0.0354842	0.0192112		1.85294	0.036683	0.0197972		1.88235	0.0438446	0.0232924		0.0345965	0.0378912	0.0543658	0.00318452	0.0191082	0.0158731
			1.80441	0.0155784	0.0086335		1.87353	0.0380969	0.0203343		1.88677	0.0500145	0.0265081		1.93235	0.0852434	0.0441138		0.0383044	0.0456398	0.0709045	0.00706474	0.0313974	0.024162
			1.81912	0.0170512	0.00937333		1.85882	0.0221405	0.0119111		1.88235	0.0294118	0.015625		1.92353	0.0484278	0.0251765		0.0218265	0.0347614	0.0573965	0.0126585	0.0348102	0.0218747
			1.82794	0.013951	0.0076321		1.86912	0.023458	0.0125503		1.89118	0.0374608	0.0198082		1.92353	0.0607528	0.031584		0.0225264	0.0345936	0.0522927	0.0118013	0.0291105	0.0171073
			1.84118	0.0193612	0.0105156		1.88971	0.0261695	0.0138485		1.90882	0.0180775	0.00947048		1.93823	0.0414787	0.0214002		0.0263582	0.0367417	0.0527158	0.0101169	0.0256807	0.0154079
			1.85882	0.0242141	0.0130266		1.925	0.0388771	0.0201959		1.95294	0.047425	0.0242839		1.98823	0.0837073	0.0421013		0.0356016	0.0506331	0.0696204	0.0145148	0.0328494	0.0180722
			1.87647	0.0198516	0.0105792		1.92794	0.0429866	0.0222966		1.96471	0.0925418	0.0471021		2.01618	0.109491	0.0543061		0.0274291	0.0470218	0.0744509	0.0190696	0.0457664	0.0261973
			1.89706	0.0196078	0.0103359		1.96029	0.0398538	0.0203305		2.01029	0.0868768	0.043216		2.08088	0.0943548	0.0453436		0.0333332	0.0596898	0.0968989	0.0255064	0.0615153	0.0351133
Global average			1.50048	0.0262214	0.0178298		1.64321	0.0431379	0.0267244		1.67426	0.0466101	0.0281056		1.71856	0.0519958	0.0303299

## Sheet: weighted path length
	threshold		0				25				50				125				Difference
Region	Label		str	StDev	CV		str	stDev	CV		str	StDev	CV		str	stDev	CV		25-0/0	50-0/0	125-0/0	50-25/25	125-25/25	125-50/50
ctx-lh-bankssts	1		0.000977729	0.000913836	0.934652		0.00138385	0.000937916	0.677759		0.00200328	0.0015017	0.749624		0.0021392	0.0014399	0.673101		0.41537	1.04891	1.18793	0.447613	0.545835	0.0678509
ctx-lh-caudalanteriorcingulate	2		0.00195081	0.00025288	0.129628		0.00237725	0.000392687	0.165185		0.00255609	0.000350242	0.137022		0.00300428	0.000961164	0.319932		0.218596	0.310271	0.540013	0.0752306	0.263761	0.175339
ctx-lh-caudalmiddlefrontal	3		0.000603072	6.66971e-05	0.110596		0.000791089	0.000152765	0.193107		0.000860472	0.000214792	0.249621		0.000987494	0.000246328	0.249448		0.311767	0.426816	0.637441	0.0877053	0.248272	0.147619
ctx-lh-cuneus	4		0.000905116	7.34704e-05	0.0811723		0.00123631	0.000135863	0.109894		0.00139049	0.000269621	0.193904		0.00159709	0.000380222	0.238071		0.365908	0.536251	0.764519	0.12471	0.291828	0.148588
ctx-lh-entorhinal	5		0.000462771	6.37719e-05	0.137804		0.000559243	0.000110125	0.196918		0.000605978	0.000119696	0.197525		0.000723174	0.000132442	0.18314		0.208467	0.309457	0.562705	0.0835681	0.29313	0.1934
ctx-lh-fusiform	6		0.00182456	0.000226062	0.1239		0.00194883	0.000267096	0.137055		0.00200433	0.000137271	0.0684871		0.0021484	0.000208252	0.0969335		0.0681103	0.0985336	0.177493	0.0284833	0.102407	0.0718767
ctx-lh-inferiorparietal	7		0.000553223	7.62214e-05	0.137777		0.000993841	0.000463033	0.465902		0.00103976	0.000506676	0.487301		0.00134195	0.000463836	0.345642		0.796455	0.879456	1.4257	0.0462026	0.350271	0.29064
ctx-lh-inferiortemporal	8		0.00125335	0.000394439	0.314707		0.00134704	0.000394366	0.292765		0.00143012	0.000360068	0.251775		0.00171897	0.000466559	0.271417		0.0747484	0.141037	0.371501	0.0616783	0.276113	0.201977
ctx-lh-isthmuscingulate	9		0.00118106	9.58793e-05	0.0811805		0.00128671	0.000119419	0.0928094		0.00135429	0.000161939	0.119575		0.00155407	0.000174637	0.112374		0.0894533	0.14667	0.315827	0.0525183	0.207786	0.14752
ctx-lh-lateraloccipital	10		0.000767353	6.69379e-05	0.0872323		0.000782432	6.31418e-05	0.0806993		0.000822217	7.84854e-05	0.0954558		0.000879938	5.93255e-05	0.0674201		0.0196517	0.0714987	0.146719	0.0508477	0.124619	0.0702014
ctx-lh-lateralorbitofrontal	11		0.00112848	0.00016242	0.143928		0.00114453	0.000106254	0.0928364		0.00122104	0.000170704	0.139803		0.00131484	0.00018409	0.14001		0.0142262	0.0820192	0.16514	0.0668421	0.148797	0.07682
ctx-lh-lingual	12		0.00115582	4.2991e-05	0.0371952		0.00121949	7.48696e-05	0.0613942		0.00126506	0.000115161	0.0910319		0.00139034	0.000174428	0.125457		0.0550855	0.0945146	0.202903	0.0373705	0.1401	0.099029
ctx-lh-medialorbitofrontal	13		0.00145207	0.00030406	0.209397		0.00156902	0.000165281	0.10534		0.00163935	0.000205417	0.125304		0.00170689	0.00017869	0.104687		0.0805414	0.128971	0.175483	0.0448202	0.0878648	0.0411981
ctx-lh-middletemporal	14		0.00154607	0.000330576	0.213817		0.00185753	0.000435342	0.234366		0.00187369	0.000401882	0.214487		0.00208822	0.000451554	0.216239		0.201452	0.211901	0.350661	0.00869702	0.124191	0.114498
ctx-lh-parahippocampal	15		0.000713754	5.97187e-05	0.0836684		0.000788223	0.000106533	0.135156		0.00081522	0.000114714	0.140715		0.000974254	0.000328879	0.33757		0.104334	0.142157	0.364971	0.0342494	0.236012	0.195081
ctx-lh-paracentral	16		0.00125325	0.00016769	0.133804		0.00156987	0.00022227	0.141585		0.00163459	0.000240405	0.147074		0.00177939	0.000235726	0.132475		0.252636	0.304281	0.419823	0.0412296	0.133468	0.088586
ctx-lh-parsopercularis	17		0.00121523	0.000118532	0.097539		0.00141956	0.000279567	0.19694		0.00160951	0.000509777	0.316729		0.00192513	0.000441323	0.229243		0.168137	0.324447	0.58417	0.133812	0.356151	0.196099
ctx-lh-parsorbitalis	18		0.000626225	2.89773e-05	0.046273		0.000677488	4.57898e-05	0.0675876		0.000721365	0.000104444	0.144786		0.000837324	0.00016655	0.198907		0.0818612	0.151927	0.337098	0.0647645	0.235924	0.160748
ctx-lh-parstriangularis	19		0.000783337	9.76569e-05	0.124668		0.00085145	0.000144338	0.16952		0.000927437	0.000173807	0.187405		0.001137	0.000270132	0.237583		0.0869521	0.183957	0.45148	0.0892448	0.335367	0.225957
ctx-lh-pericalcarine	20		0.000540511	4.28942e-05	0.0793586		0.000670487	0.000132951	0.19829		0.000717579	0.000131852	0.183745		0.000929735	0.000339709	0.365383		0.240468	0.327593	0.720103	0.0702357	0.386657	0.295655
ctx-lh-postcentral	21		0.00107796	0.000187746	0.174168		0.00111427	0.000199038	0.178626		0.00114915	0.000230111	0.200245		0.00125335	0.00032178	0.256736		0.0336896	0.0660406	0.162708	0.0312966	0.124813	0.0906786
ctx-lh-posteriorcingulate	22		0.00187847	0.000162688	0.0866063		0.00205022	0.000193603	0.0944302		0.00221754	0.000327524	0.147697		0.00248545	0.000357826	0.143968		0.0914301	0.180501	0.323122	0.0816092	0.212283	0.120814
ctx-lh-precentral	23		0.00126748	0.000148014	0.116779		0.00131858	7.54066e-05	0.0571879		0.00141731	0.000187423	0.132239		0.00151173	0.000257814	0.170542		0.0403139	0.118209	0.192709	0.0748762	0.14649	0.066625
ctx-lh-precuneus	24		0.00122717	8.25464e-05	0.0672655		0.00132004	0.000138187	0.104684		0.00135481	0.000130351	0.0962132		0.00142493	0.000143797	0.100915		0.0756714	0.104011	0.161149	0.0263455	0.0794645	0.0517555
ctx-lh-rostralanteriorcingulate	25		0.00162969	0.000122632	0.0752487		0.00214692	0.000421744	0.196441		0.00226436	0.000583131	0.257525		0.00260044	0.000842821	0.324107		0.317379	0.389441	0.595664	0.0547015	0.211242	0.148421
ctx-lh-rostralmiddlefrontal	26		0.000613714	2.1644e-05	0.0352672		0.00066627	5.62976e-05	0.0844967		0.000739039	7.64209e-05	0.103406		0.000874214	0.000178401	0.204071		0.0856348	0.204207	0.424463	0.109219	0.312102	0.182906
ctx-lh-superiorfrontal	27		0.0010172	5.29051e-05	0.0520107		0.00104279	7.11425e-05	0.0682234		0.0010729	7.87157e-05	0.0733673		0.00114628	0.00013059	0.113925		0.0251584	0.0547613	0.126899	0.0288765	0.0992437	0.0683923
ctx-lh-superiorparietal	28		0.000563341	7.88515e-05	0.139971		0.000586134	7.89963e-05	0.134775		0.000596813	7.9706e-05	0.133553		0.000618535	6.53828e-05	0.105706		0.0404617	0.0594172	0.0979779	0.0182184	0.0552795	0.036398
ctx-lh-superiortemporal	29		0.00159101	0.00027687	0.174021		0.00169043	0.000210048	0.124257		0.00179732	0.000275686	0.153388		0.00205229	0.000473415	0.230677		0.0624905	0.129672	0.289927	0.0632306	0.21406	0.14186
ctx-lh-supramarginal	30		0.00136679	0.000288619	0.211166		0.00160672	0.000258636	0.160971		0.00172099	0.000222979	0.129564		0.0020676	0.000381668	0.184595		0.175544	0.259152	0.51274	0.0711225	0.286843	0.201396
ctx-lh-frontalpole	31		0.000172445	5.34374e-05	0.309881		0.000286346	0.000129731	0.453057		0.000446442	0.000250741	0.561643		0.000659116	0.000215713	0.327276		0.660509	1.5889	2.82219	0.559102	1.30182	0.476375
ctx-lh-temporalpole	32		0.000441471	6.36667e-05	0.144215		0.000568435	0.00016364	0.287878		0.000580596	0.000130018	0.223939		0.000912362	0.000306767	0.336234		0.287593	0.315139	1.06664	0.0213933	0.605042	0.571424
ctx-lh-transversetemporal	33		0.0013238	0.000649876	0.490915		0.00238716	0.00203995	0.85455		0.00252533	0.00209041	0.827777		0.0030141	0.00197515	0.655305		0.803254	0.907628	1.27684	0.0578814	0.262631	0.193546
ctx-lh-insula	34		0.00188403	0.000118088	0.0626786		0.00206497	0.000253525	0.122774		0.0020963	0.000252846	0.120616		0.00217351	0.000243287	0.111932		0.0960404	0.112666	0.15365	0.0151692	0.0525614	0.0368335
ctx-rh-bankssts	35		0.000423409	7.8225e-05	0.18475		0.000732155	0.00017167	0.234473		0.000787349	0.000200956	0.255232		0.000806878	0.00019114	0.236888		0.729189	0.859545	0.905667	0.0753858	0.102059	0.024803
ctx-rh-caudalanteriorcingulate	36		0.00201496	0.000233268	0.115768		0.00239296	0.00030981	0.129467		0.00248257	0.000312686	0.125953		0.00295106	0.000520304	0.176311		0.187599	0.232071	0.464575	0.0374474	0.233224	0.18871
ctx-rh-caudalmiddlefrontal	37		0.00109355	0.000326785	0.29883		0.00173309	0.000969451	0.559377		0.00202776	0.00091794	0.452688		0.00278926	0.00118289	0.424086		0.58483	0.854287	1.55065	0.170023	0.609413	0.37554
ctx-rh-cuneus	38		0.000977508	0.000121367	0.12416		0.0013296	0.000171892	0.129281		0.00144846	0.00026074	0.180012		0.00163898	0.000261153	0.159339		0.36019	0.481791	0.676688	0.0894	0.232687	0.131528
ctx-rh-entorhinal	39		0.000519811	0.000108452	0.208637		0.000742304	0.000283685	0.382168		0.000787713	0.000286755	0.364035		0.0011463	0.000474793	0.414196		0.428026	0.515383	1.20522	0.0611734	0.544246	0.455225
ctx-rh-fusiform	40		0.00146972	0.000206575	0.140554		0.00154353	0.000248586	0.16105		0.00160479	0.000327475	0.204062		0.0016192	0.000207677	0.128259		0.0502204	0.0918977	0.101704	0.0396843	0.0490213	0.00898064
ctx-rh-inferiorparietal	41		0.000869954	0.000109355	0.125702		0.00110116	0.000235544	0.213906		0.00122833	0.000213151	0.173529		0.00146321	0.000282949	0.193375		0.265767	0.411949	0.681943	0.115488	0.328793	0.191221
ctx-rh-inferiortemporal	42		0.00112206	0.000342578	0.305313		0.00138849	0.000407125	0.293215		0.00142802	0.00037281	0.261068		0.00193827	0.000808246	0.416994		0.237447	0.272679	0.727423	0.0284713	0.395957	0.357313
ctx-rh-isthmuscingulate	43		0.0010618	0.000102928	0.0969373		0.0012056	0.000232602	0.192936		0.00128501	0.000174101	0.135487		0.00152091	0.000407595	0.267995		0.13543	0.210218	0.43239	0.0658678	0.26154	0.18358
ctx-rh-lateraloccipital	44		0.000604878	9.52327e-05	0.157441		0.000669452	0.000135881	0.202974		0.000752026	0.000193487	0.257287		0.000856298	0.000149768	0.174902		0.106757	0.243269	0.415654	0.123345	0.279102	0.138655
ctx-rh-lateralorbitofrontal	45		0.00106049	7.292e-05	0.0687604		0.00110053	0.00013681	0.124313		0.00111122	0.000133064	0.119746		0.00134869	0.000410524	0.304387		0.0377503	0.0478343	0.271759	0.00971715	0.225496	0.213703
ctx-rh-lingual	46		0.00119329	5.98904e-05	0.0501894		0.00126955	0.00013196	0.103942		0.00137464	0.000178901	0.130144		0.00148234	0.000266793	0.179981		0.0639109	0.15198	0.242236	0.0827789	0.167613	0.0783483
ctx-rh-medialorbitofrontal	47		0.00161334	0.000327879	0.20323		0.00193434	0.000340784	0.176176		0.00203867	0.000373385	0.183151		0.00224045	0.000277142	0.1237		0.198967	0.263633	0.3887	0.0539341	0.158247	0.0989749
ctx-rh-middletemporal	48		0.00126262	0.000292794	0.231894		0.00148961	0.000354123	0.237729		0.00159953	0.000336463	0.210352		0.00148129	0.000321531	0.217062		0.179773	0.266832	0.173187	0.0737933	-0.00558201	-0.0739205
ctx-rh-parahippocampal	49		0.000669147	6.47836e-05	0.0968152		0.00100077	0.000377344	0.377054		0.00108065	0.000371873	0.34412		0.00147581	0.000639769	0.433502		0.495589	0.614967	1.20552	0.0798196	0.47468	0.365673
ctx-rh-paracentral	50		0.000860752	8.73198e-05	0.101446		0.00114673	0.000236999	0.206674		0.00111007	0.000113557	0.102298		0.00118804	0.000181175	0.152499		0.332238	0.289646	0.380232	-0.0319701	0.0360251	0.0702409
ctx-rh-parsopercularis	51		0.00154446	0.000180847	0.117094		0.00193528	0.000232477	0.120125		0.0022143	0.000357516	0.161457		0.00260606	0.000416893	0.159971		0.25305	0.433708	0.687357	0.144175	0.346601	0.176919
ctx-rh-parsorbitalis	52		0.000621081	7.00537e-05	0.112793		0.000736842	0.000208656	0.283176		0.000831788	0.000301478	0.362446		0.000996853	0.000181768	0.182342		0.186386	0.339258	0.605028	0.128855	0.352872	0.198446
ctx-rh-parstriangularis	53		0.00157211	0.000191269	0.121664		0.00157767	0.000192172	0.121808		0.00159049	0.000189758	0.119308		0.00163551	0.00016531	0.101076		0.00353283	0.0116926	0.0403247	0.008131	0.0366624	0.0283013
ctx-rh-pericalcarine	54		0.000541112	7.02437e-05	0.129814		0.000597315	0.000115446	0.193275		0.000688729	0.000238481	0.346263		0.000665386	0.000177015	0.266033		0.103865	0.272804	0.229665	0.153043	0.113963	-0.0338927
ctx-rh-postcentral	55		0.000904361	7.24833e-05	0.0801486		0.000934164	8.78371e-05	0.0940275		0.000955081	9.79914e-05	0.1026		0.0010536	9.99066e-05	0.0948241		0.0329548	0.0560833	0.165021	0.0223907	0.127853	0.103153
ctx-rh-posteriorcingulate	56		0.00181799	0.000208558	0.114719		0.00207781	0.000238276	0.114677		0.00228837	0.000409099	0.178774		0.00255824	0.000407155	0.159154		0.142918	0.258736	0.407184	0.101335	0.231221	0.117935
ctx-rh-precentral	57		0.00109175	7.06552e-05	0.0647177		0.00115246	0.000111587	0.0968258		0.00125916	0.000237548	0.188656		0.00139865	0.000255888	0.182954		0.0556091	0.153343	0.28111	0.0925849	0.213621	0.11078
ctx-rh-precuneus	58		0.00126211	6.64749e-05	0.0526696		0.00130172	4.82695e-05	0.0370813		0.00135426	7.72553e-05	0.0570459		0.0014159	0.000112288	0.0793053		0.0313839	0.0730141	0.121849	0.0403634	0.0877122	0.0455118
ctx-rh-rostralanteriorcingulate	59		0.00163967	0.000303928	0.185358		0.00196052	0.000324218	0.165374		0.00211794	0.000435233	0.205498		0.00276847	0.00122919	0.443994		0.195676	0.291683	0.688427	0.0802955	0.412111	0.307153
ctx-rh-rostralmiddlefrontal	60		0.00074969	0.000129624	0.172903		0.000729645	7.99321e-05	0.109549		0.000735899	7.7332e-05	0.105085		0.00078066	5.18284e-05	0.0663905		-0.0267369	-0.0183957	0.0413108	0.00857033	0.0699171	0.0608255
ctx-rh-superiorfrontal	61		0.00135927	7.12978e-05	0.0524529		0.0013998	0.000148257	0.105913		0.00141152	0.000158976	0.112627		0.00142588	0.000163755	0.114845		0.0298137	0.0384389	0.0490019	0.00837549	0.0186327	0.010172
ctx-rh-superiorparietal	62		0.000432518	4.31841e-05	0.0998435		0.000483189	8.11728e-05	0.167994		0.000504239	8.29371e-05	0.16448		0.000563164	8.80974e-05	0.156433		0.117154	0.165823	0.30206	0.0435647	0.165515	0.116859
ctx-rh-superiortemporal	63		0.0015406	0.00019626	0.127392		0.00159039	0.00019242	0.120989		0.00166025	0.000200856	0.120979		0.0018756	0.000358714	0.191254		0.0323192	0.0776631	0.217443	0.0439243	0.179328	0.129706
ctx-rh-supramarginal	64		0.00127118	0.000263606	0.207371		0.00179927	0.00040573	0.225498		0.00187441	0.000441571	0.235578		0.00195908	0.000270703	0.138179		0.415432	0.474546	0.54115	0.0417643	0.0888196	0.0451689
ctx-rh-frontalpole	65		0.000154607	4.27914e-05	0.276775		0.000294215	0.000118588	0.403066		0.000377157	0.000145936	0.386937		0.000568271	0.000174317	0.306751		0.902981	1.43945	2.67558	0.281909	0.931484	0.506724
ctx-rh-temporalpole	66		0.000639245	0.000233018	0.36452		0.00110724	0.000410058	0.370341		0.00119179	0.000322537	0.270632		0.00169947	0.000678501	0.399241		0.732114	0.86437	1.65857	0.0763553	0.534868	0.425986
ctx-rh-transversetemporal	67		0.000729299	0.000229718	0.314985		0.00132125	0.000436491	0.330362		0.00142295	0.000369623	0.259759		0.0016886	0.000290258	0.171892		0.811674	0.951116	1.31538	0.0769687	0.278032	0.186694
ctx-rh-insula	68		0.00172968	8.14499e-05	0.0470897		0.00177392	0.000105392	0.0594117		0.00190186	0.000239848	0.126112		0.00215485	0.000562166	0.260884		0.0255799	0.0995481	0.245811	0.0721233	0.214738	0.133021
Global average			0.00107892	0.000162487	0.1559		0.00127759	0.000254718	0.199731		0.00136761	0.000293177	0.211852		0.0015696	0.00037449	0.226324

## Sheet: NH weighted path length
			0				25				50				125				Difference
Region	Label		str	StDev	CV		str	stDev	CV		str	StDev	CV		str	stDev	CV		25-0/0	50-0/0	125-0/0	50-25/25	125-25/25	125-50/50
			0.00308544	0.00113386	0.367489		0.00309779	0.00112374	0.362754		0.00311228	0.00112245	0.36065		0.00339288	0.00149826	0.441589		0.004003	0.00870087	0.0996416	0.00467914	0.0952573	0.0901563
			0.00308938	0.0014254	0.461387		0.00331672	0.00168229	0.507216		0.00336704	0.00168743	0.501161		0.00340335	0.00169187	0.497117		0.0735886	0.0898773	0.10163	0.0151722	0.0261192	0.0107833
			0.00219237	0.00129042	0.588594		0.00236094	0.00139833	0.592277		0.00255988	0.00148725	0.580983		0.00262316	0.00154879	0.590428		0.0768899	0.167631	0.196494	0.0842618	0.111065	0.0247199
			0.0024336	0.000838468	0.344538		0.00256367	0.000863852	0.33696		0.00266973	0.00081456	0.305109		0.00291217	0.000855607	0.293804		0.0534446	0.0970294	0.196651	0.0413736	0.135941	0.0908102
			0.00310826	0.00175473	0.564537		0.00313618	0.00175052	0.558169		0.00319222	0.00174825	0.547658		0.00342573	0.00171436	0.500438		0.00898122	0.0270119	0.102135	0.0178701	0.0923247	0.0731474
			0.000996451	0.000606298	0.608457		0.00100794	0.000602772	0.598023		0.00124378	0.000778936	0.626264		0.0014325	0.000722227	0.504173		0.0115304	0.248211	0.4376	0.233983	0.421213	0.151728
			0.00128959	0.000728554	0.564948		0.0013842	0.000690723	0.499004		0.0014135	0.000691135	0.488952		0.0014848	0.000746297	0.502626		0.0733642	0.0960837	0.151367	0.0211667	0.0726714	0.0504371
			0.00161773	0.000480901	0.297269		0.0017354	0.000642779	0.370393		0.00177179	0.000658771	0.371811		0.00221219	0.00108179	0.489011		0.0727365	0.0952335	0.367466	0.0209716	0.274746	0.248561
			0.0024611	0.000677779	0.275397		0.00249416	0.000674932	0.270605		0.00251637	0.000684001	0.27182		0.00286683	0.00114338	0.39883		0.0134355	0.0224595	0.164858	0.00890439	0.149415	0.139271
			0.00118647	0.000633997	0.534358		0.00124957	0.000654996	0.524179		0.00149949	0.00095818	0.639005		0.00155182	0.000921326	0.593706		0.0531823	0.263827	0.307937	0.200008	0.241891	0.0349019
			0.00187576	0.000461829	0.246209		0.00191564	0.000482815	0.252039		0.00200368	0.000442282	0.220735		0.00220377	0.000693869	0.314856		0.0212575	0.0681951	0.174864	0.0459606	0.150409	0.0998586
			0.0010624	0.000513782	0.483603		0.0013146	0.00083818	0.637593		0.00118774	0.000574164	0.483407		0.00129539	0.000577078	0.445486		0.237383	0.117978	0.219301	-0.0964985	-0.0146136	0.0906306
			0.00135934	0.000740065	0.54443		0.00140945	0.00072227	0.51245		0.00162748	0.000917013	0.563455		0.00171134	0.000994297	0.581004		0.0368606	0.197261	0.258952	0.154698	0.214196	0.0515268
			0.00130507	0.00061382	0.470335		0.00159454	0.000797358	0.500054		0.00165814	0.000813202	0.490429		0.00194522	0.00102974	0.529368		0.221808	0.270541	0.49051	0.039886	0.219922	0.17313
			0.00238211	0.00108389	0.455011		0.00266127	0.00134856	0.506738		0.00270896	0.00137333	0.506957		0.0028595	0.00140599	0.491691		0.11719	0.137213	0.200405	0.0179219	0.0744859	0.0555681
			0.00194149	0.000952203	0.49045		0.00204794	0.000984754	0.48085		0.00222048	0.0013383	0.602708		0.00241653	0.00157681	0.652509		0.0548311	0.143701	0.244677	0.0842499	0.179977	0.0882889
			0.0023333	0.0012449	0.533538		0.00241932	0.00127905	0.528682		0.00246666	0.00125924	0.510502		0.00264544	0.00124122	0.469194		0.0368672	0.0571586	0.133778	0.01957	0.0934648	0.0724764
			0.0026673	0.00118953	0.445969		0.00272574	0.00119333	0.437801		0.00316058	0.0014924	0.47219		0.00340595	0.00147547	0.433204		0.0219109	0.184938	0.276929	0.159532	0.24955	0.0776335
			0.00251893	0.00133174	0.528693		0.00255165	0.00132573	0.519559		0.00258706	0.00132281	0.511319		0.00275611	0.00159844	0.579963		0.0129889	0.0270484	0.0941587	0.0138793	0.080129	0.0653428
			0.00193903	0.00108631	0.560235		0.00214361	0.00110681	0.51633		0.00232074	0.00121242	0.522426		0.00252062	0.00124044	0.492116		0.10551	0.19686	0.299944	0.0826311	0.175877	0.086129
			0.00109036	0.000316655	0.290413		0.00110584	0.000317649	0.287247		0.00134691	0.000615649	0.457084		0.0014497	0.000620253	0.42785		0.0141944	0.235284	0.329558	0.217995	0.31095	0.0763179
			0.00195063	0.00100267	0.514024		0.00204639	0.00099916	0.488254		0.00227104	0.00125648	0.553263		0.00242019	0.00125009	0.516526		0.0490923	0.164259	0.240724	0.109777	0.182664	0.065677
			0.000735923	0.000228655	0.310705		0.000897135	0.000366177	0.408163		0.00109124	0.000397037	0.363839		0.00123319	0.00054597	0.442731		0.21906	0.48282	0.6757	0.216363	0.374584	0.130077
			0.000977493	0.000524923	0.53701		0.00103569	0.000567949	0.548376		0.00114149	0.000560631	0.491139		0.00122932	0.000711977	0.579161		0.0595404	0.167775	0.25763	0.102153	0.186958	0.0769449
			0.00270843	0.00109453	0.404118		0.00290132	0.00130622	0.450217		0.00333593	0.00172138	0.516013		0.00368795	0.00160814	0.436054		0.0712164	0.231683	0.361653	0.149798	0.271128	0.105523
			0.000753714	0.000291883	0.38726		0.000819151	0.000304321	0.371508		0.000889236	0.000350853	0.394556		0.000978975	0.000301398	0.30787		0.0868195	0.179805	0.298869	0.0855575	0.19511	0.100918
			0.000800554	0.000377106	0.471057		0.000900668	0.000406256	0.451061		0.000946136	0.00042325	0.447346		0.00112126	0.000481982	0.429856		0.125056	0.181852	0.400612	0.050482	0.244926	0.1851
			0.000871767	0.000336818	0.386362		0.000931006	0.000351246	0.377276		0.000981299	0.000374431	0.381567		0.0012584	0.00052899	0.420367		0.0679528	0.125644	0.443507	0.0540202	0.351658	0.282383
			0.000830208	0.000590376	0.711118		0.000987572	0.000570759	0.577942		0.00104915	0.000539903	0.51461		0.00123613	0.000798393	0.645881		0.189548	0.26372	0.488942	0.0623532	0.251687	0.178221
			0.00105897	0.000681126	0.643196		0.00112316	0.000687851	0.612427		0.00121782	0.000700824	0.575474		0.00134017	0.000732903	0.546872		0.0606107	0.150004	0.265544	0.0842848	0.193222	0.100469
			0.00224768	0.00134268	0.597361		0.0026041	0.00183123	0.70321		0.00272067	0.0018697	0.687223		0.00307405	0.00216611	0.704645		0.158574	0.210431	0.367651	0.0447601	0.180461	0.129887
			0.00216855	0.00100173	0.461934		0.00224304	0.00100317	0.447237		0.00234378	0.000996199	0.425039		0.00256713	0.00103263	0.40225		0.0343496	0.0808051	0.183797	0.0449127	0.144485	0.0952921
			0.00286754	0.00174992	0.610252		0.00311116	0.00156562	0.503227		0.00316617	0.00203516	0.642783		0.00338292	0.00196018	0.579433		0.0849582	0.104143	0.17973	0.0176828	0.087351	0.0684577
			0.00145535	0.000762025	0.523604		0.00153562	0.000810662	0.527906		0.0016158	0.000814678	0.504195		0.00192022	0.00110173	0.573752		0.0551566	0.11025	0.319424	0.0522135	0.250453	0.188403
			0.00249173	0.000783192	0.314317		0.00267739	0.000789519	0.294884		0.00281546	0.000790268	0.280689		0.00307614	0.000807604	0.262538		0.0745122	0.129922	0.234543	0.051567	0.148933	0.0925914
			0.00233719	0.000751829	0.321681		0.00244579	0.00081834	0.334591		0.00268772	0.00113394	0.421896		0.00312379	0.00203501	0.651455		0.046466	0.149977	0.336557	0.0989148	0.277211	0.162247
			0.00139312	0.000511553	0.367199		0.00144771	0.000533334	0.3684		0.00173553	0.000661571	0.381193		0.00197519	0.00070202	0.355419		0.0391796	0.245784	0.417813	0.198815	0.364359	0.13809
			0.00185597	0.000712356	0.383819		0.00195578	0.000712064	0.364081		0.0020966	0.000757747	0.361417		0.0023719	0.000769007	0.324216		0.0537811	0.129652	0.277985	0.0719987	0.212761	0.131308
			0.00230793	0.00149678	0.648536		0.00235646	0.00152432	0.646868		0.00245113	0.00164055	0.669306		0.00259321	0.0016284	0.627948		0.0210257	0.0620456	0.123608	0.0401751	0.10047	0.0579659
			0.000977332	0.000598956	0.612848		0.00103802	0.000570314	0.549427		0.00104543	0.000593241	0.567463		0.00128994	0.000747143	0.579207		0.0620912	0.0696741	0.319858	0.00713958	0.242698	0.233888
			0.000411304	0.000307507	0.74764		0.000536821	0.000264724	0.493134		0.000567912	0.000257405	0.453247		0.000666341	0.000302955	0.454654		0.305168	0.38076	0.620069	0.0579174	0.241272	0.173317
			0.000926927	0.000358496	0.386758		0.00103961	0.00043819	0.421495		0.00135276	0.000587427	0.434245		0.00157995	0.000711202	0.450142		0.121565	0.459398	0.7045	0.301216	0.519752	0.167948
			0.00237708	0.00140664	0.59175		0.00249714	0.0014227	0.569729		0.00255287	0.00139586	0.54678		0.00276749	0.0014431	0.521447		0.0505099	0.0739517	0.16424	0.0223147	0.108262	0.084071
			0.000761539	0.000480536	0.631006		0.000831678	0.000548304	0.659274		0.000951903	0.000598199	0.628425		0.0013919	0.000927799	0.666572		0.0921025	0.249973	0.827742	0.144556	0.673599	0.462225
			0.00122808	0.000805835	0.656173		0.00150303	0.000729601	0.485422		0.00158086	0.000724907	0.458553		0.00173861	0.000874387	0.502923		0.22388	0.287257	0.415711	0.0517842	0.15674	0.0997888
			0.000813172	0.000709599	0.87263		0.000890319	0.000759937	0.853556		0.00094657	0.000764303	0.807444		0.00119304	0.000768378	0.644049		0.0948721	0.164047	0.467147	0.0631807	0.340017	0.260385
			0.00080186	0.000471837	0.588428		0.000872642	0.000498864	0.571672		0.00100906	0.000513536	0.508926		0.00121919	0.000615621	0.504944		0.0882722	0.2584	0.520448	0.156328	0.397121	0.208239
			0.000801772	0.000686008	0.855614		0.000850322	0.000690353	0.811873		0.00117296	0.00107258	0.914427		0.00149981	0.00115417	0.769542		0.0605531	0.462956	0.87062	0.379427	0.763816	0.278658
			0.00144513	0.00124076	0.858583		0.00177901	0.00131714	0.740375		0.00191452	0.00133556	0.697597		0.00234608	0.00144245	0.614834		0.231044	0.324812	0.623444	0.0761692	0.318754	0.225415
			0.00121611	0.000617079	0.507421		0.00142436	0.000785318	0.551346		0.00175355	0.00128686	0.733856		0.00217185	0.00154638	0.712011		0.171247	0.441937	0.785902	0.231113	0.524787	0.238544
			0.00118818	0.000963643	0.811022		0.00147737	0.00105042	0.711005		0.00183713	0.00146449	0.797165		0.00186199	0.00117125	0.629032		0.243384	0.546165	0.567091	0.243513	0.260343	0.0135342
			0.00125737	0.000817041	0.6498		0.00171492	0.00134914	0.786705		0.00177824	0.00114382	0.643233		0.00216177	0.00110906	0.513032		0.363893	0.414249	0.719277	0.0369206	0.260566	0.215683
			0.00084148	0.000898256	1.06747		0.000893628	0.000896647	1.00338		0.0010666	0.00106264	0.996284		0.00124204	0.0011921	0.959798		0.0619718	0.267535	0.476014	0.193567	0.38988	0.164476
			0.00100904	0.00063394	0.628259		0.00129966	0.000606429	0.466608		0.00152503	0.000650446	0.426514		0.00194688	0.000714173	0.366829		0.288009	0.511362	0.929434	0.17341	0.497998	0.276619
			0.000389801	0.00029488	0.756489		0.000454307	0.000331395	0.729451		0.000636576	0.000472166	0.741728		0.00086724	0.000661177	0.762392		0.165484	0.633079	1.22483	0.401202	0.90893	0.362352
			0.000884015	0.000842311	0.952825		0.00106065	0.00112108	1.05697		0.00120967	0.00121525	1.00461		0.00225843	0.00230961	1.02266		0.199811	0.368386	1.55474	0.140501	1.12929	0.866977
			0.000557962	0.000403143	0.722526		0.000649553	0.000413171	0.636085		0.00078938	0.000504249	0.638791		0.000967339	0.000493467	0.510129		0.164152	0.414755	0.7337	0.215266	0.489238	0.225442
			0.00041917	0.000410816	0.980073		0.000584162	0.000599605	1.02644		0.000859599	0.00124623	1.44978		0.00112106	0.00133228	1.18841		0.393618	1.05072	1.67448	0.471506	0.919088	0.304166
			0.00123004	0.000958143	0.778951		0.00174984	0.00120797	0.690332		0.00204163	0.00142875	0.699808		0.00288508	0.00231825	0.803531		0.422584	0.659801	1.34551	0.16675	0.64877	0.413131
			0.0004461	0.000201855	0.452487		0.000646019	0.000311433	0.48208		0.00103525	0.000548547	0.529868		0.00172175	0.000934404	0.542706		0.44815	1.32067	2.85956	0.602509	1.66517	0.663123
			0.000276341	0.000159563	0.577415		0.000495612	0.000287554	0.5802		0.000600387	0.00029094	0.484587		0.00098328	0.000413707	0.420741		0.793482	1.17263	2.55822	0.211406	0.983971	0.637743
			0.000275509	0.000211237	0.766717		0.000744026	0.000388807	0.522571		0.000996598	0.000548284	0.550156		0.00185586	0.00165789	0.893325		1.70055	2.6173	5.73614	0.339466	1.49436	0.862201
			0.000216024	0.000166725	0.771787		0.00044055	0.000337303	0.765641		0.000569759	0.000356935	0.626466		0.00142069	0.000903218	0.63576		1.03935	1.63747	5.57652	0.293291	2.22481	1.49349
			0.000500906	0.000412219	0.822945		0.000936275	0.000779391	0.832438		0.00169132	0.00120558	0.712802		0.00292006	0.0019751	0.676389		0.869162	2.37652	4.82956	0.806437	2.11881	0.726497
			0.000697788	0.000516284	0.739886		0.00151875	0.000743837	0.48977		0.00285328	0.00198669	0.696281		0.00366971	0.00226405	0.616956		1.17652	3.08904	4.25906	0.878706	1.41627	0.286136
			0.000562574	0.000612656	1.08902		0.00221716	0.00185209	0.835345		0.00309328	0.00252906	0.817595		0.00354132	0.00266374	0.752187		2.9411	4.49845	5.29485	0.395157	0.597234	0.144841
			0.000818646	0.000743662	0.908405		0.00313264	0.00477822	1.5253		0.0063146	0.011102	1.75815		0.00795976	0.0128512	1.61452		2.82662	6.71347	8.72308	1.01574	1.54091	0.260532
			0.0003386	0.000389964	1.15169		0.00252468	0.00253535	1.00423		0.00332307	0.0029309	0.881986		0.00519186	0.00310582	0.59821		6.45622	8.81416	14.3333	0.316237	1.05644	0.562366
Global average			0.00140321	0.000745071	0.590971		0.00164791	0.000930072	0.575388		0.00188618	0.00115931	0.586073		0.00222861	0.00135506	0.572983

## Sheet: binary clustering coeff
	threshold		0				25				50				125				Difference
Region	Label		str	StDev	CV		str	stDev	CV		str	StDev	CV		str	stDev	CV		25-0/0	50-0/0	125-0/0	50-25/25	125-25/25	125-50/50
ctx-lh-bankssts	1		0.956059	0.0502567	0.0525665		0.950714	0.0671285	0.0706085		0.967857	0.0594046	0.0613775		0.954762	0.0766931	0.0803269		-0.00559035	0.0123403	-0.00135661	0.0180315	0.00425754	-0.01353
ctx-lh-caudalanteriorcingulate	2		0.756155	0.033235	0.0439526		0.717964	0.0756545	0.105374		0.708006	0.0723935	0.10225		0.705443	0.0630464	0.0893713		-0.0505075	-0.0636768	-0.0670652	-0.0138698	-0.0174385	-0.0036189
ctx-lh-caudalmiddlefrontal	3		0.780861	0.0666664	0.0853755		0.768837	0.0711613	0.0925571		0.76709	0.068888	0.0898043		0.733844	0.087445	0.11916		-0.0153985	-0.0176358	-0.0602115	-0.00227226	-0.0455138	-0.04334
ctx-lh-cuneus	4		0.878486	0.0518273	0.0589961		0.815491	0.0774673	0.0949947		0.809331	0.0919438	0.113605		0.802934	0.0724017	0.0901714		-0.0717083	-0.0787203	-0.0860022	-0.00755373	-0.0153981	-0.00790406
ctx-lh-entorhinal	5		0.777931	0.0312822	0.040212		0.742524	0.0721743	0.0972013		0.714716	0.0616067	0.0861974		0.696791	0.0702851	0.10087		-0.0455148	-0.0812604	-0.104303	-0.0374501	-0.0615916	-0.0250807
ctx-lh-fusiform	6		0.727528	0.0330714	0.0454572		0.646287	0.0437854	0.0677493		0.659171	0.0353349	0.053605		0.621962	0.0443799	0.0713546		-0.111668	-0.093958	-0.145102	0.0199362	-0.0376369	-0.0564477
ctx-lh-inferiorparietal	7		0.711261	0.0285571	0.0401499		0.677067	0.038216	0.0564434		0.662405	0.035086	0.0529676		0.658711	0.0424748	0.0644817		-0.0480757	-0.068689	-0.0738828	-0.0216543	-0.0271105	-0.00557695
ctx-lh-inferiortemporal	8		0.762428	0.0580086	0.076084		0.707245	0.0676762	0.09569		0.703364	0.0712344	0.101277		0.685033	0.08961	0.130811		-0.0723785	-0.0774681	-0.101511	-0.00548678	-0.0314057	-0.0260619
ctx-lh-isthmuscingulate	9		0.699689	0.0388664	0.055548		0.574142	0.0222608	0.0387722		0.546958	0.0279751	0.0511466		0.500791	0.0280362	0.0559839		-0.179434	-0.218284	-0.284267	-0.047346	-0.127757	-0.0844077
ctx-lh-lateraloccipital	10		0.677763	0.0368131	0.0543155		0.538654	0.0311315	0.057795		0.507469	0.0264708	0.0521624		0.463774	0.0321603	0.0693447		-0.205248	-0.251259	-0.315729	-0.0578938	-0.139013	-0.086104
ctx-lh-lateralorbitofrontal	11		0.76196	0.0498555	0.0654306		0.681584	0.0687775	0.100908		0.675185	0.075273	0.111485		0.659214	0.0574149	0.087096		-0.105486	-0.113884	-0.134844	-0.00938857	-0.03282	-0.0236535
ctx-lh-lingual	12		0.715652	0.0402601	0.0562565		0.588446	0.0487053	0.0827693		0.571222	0.0541616	0.0948172		0.52101	0.0554038	0.106339		-0.177748	-0.201816	-0.271979	-0.0292715	-0.114601	-0.0879025
ctx-lh-medialorbitofrontal	13		0.688039	0.0407522	0.0592295		0.575625	0.0593503	0.103106		0.540999	0.0517881	0.0957268		0.493997	0.0583845	0.118188		-0.163384	-0.21371	-0.282022	-0.0601541	-0.141807	-0.0868793
ctx-lh-middletemporal	14		0.755304	0.0437521	0.0579265		0.723041	0.0542727	0.0750617		0.72519	0.0463217	0.0638752		0.702846	0.0227678	0.0323938		-0.042715	-0.0398702	-0.0694527	0.00297175	-0.0279308	-0.030811
ctx-lh-parahippocampal	15		0.782824	0.036029	0.0460244		0.69363	0.0469876	0.0677416		0.671175	0.0425968	0.063466		0.655309	0.052218	0.0796845		-0.113939	-0.142624	-0.162891	-0.0323735	-0.0552469	-0.0236387
ctx-lh-paracentral	16		0.879233	0.0456096	0.0518743		0.832574	0.046772	0.0561776		0.809041	0.050494	0.0624121		0.784429	0.0377254	0.0480928		-0.0530682	-0.0798336	-0.107826	-0.0282655	-0.0578269	-0.0304213
ctx-lh-parsopercularis	17		0.796048	0.0658988	0.0827825		0.743326	0.0805363	0.108346		0.712078	0.0729161	0.102399		0.699893	0.06935	0.0990866		-0.0662292	-0.105484	-0.12079	-0.0420387	-0.058431	-0.0171116
ctx-lh-parsorbitalis	18		0.766095	0.0497319	0.0649161		0.716375	0.0583113	0.0813978		0.698963	0.0691128	0.0988791		0.675592	0.0641812	0.095		-0.0649012	-0.0876293	-0.118136	-0.0243056	-0.05693	-0.0334371
ctx-lh-parstriangularis	19		0.758945	0.0322556	0.0425007		0.691845	0.0610832	0.0882903		0.703046	0.0556086	0.0790967		0.71616	0.0521775	0.0728573		-0.0884113	-0.0736535	-0.0563733	0.0161892	0.0351453	0.0186541
ctx-lh-pericalcarine	20		0.840402	0.0584223	0.069517		0.759602	0.0754858	0.0993755		0.764225	0.0785205	0.102745		0.769325	0.0882789	0.114749		-0.0961445	-0.0906438	-0.0845751	0.00608582	0.0128	0.00667356
ctx-lh-postcentral	21		0.638972	0.0320211	0.0501135		0.51938	0.0459773	0.0885233		0.493372	0.0381671	0.0773598		0.469995	0.0369486	0.0786149		-0.187163	-0.227866	-0.264452	-0.0500753	-0.0950853	-0.0473827
ctx-lh-posteriorcingulate	22		0.724965	0.0308014	0.0424867		0.646148	0.0352536	0.0545596		0.641134	0.0387488	0.060438		0.639629	0.0460704	0.0720267		-0.108718	-0.115635	-0.117711	-0.00776091	-0.0100896	-0.00234694
ctx-lh-precentral	23		0.612238	0.0279014	0.0455728		0.500158	0.0286174	0.0572168		0.487749	0.026536	0.054405		0.469747	0.0247714	0.0527335		-0.183066	-0.203333	-0.232738	-0.0248088	-0.0608028	-0.0369097
ctx-lh-precuneus	24		0.657253	0.0309533	0.047095		0.516565	0.0295316	0.0571691		0.492702	0.025821	0.0524069		0.468273	0.0274507	0.0586211		-0.214054	-0.250361	-0.28753	-0.0461955	-0.0934872	-0.0495821
ctx-lh-rostralanteriorcingulate	25		0.73559	0.0464989	0.063213		0.620044	0.0692207	0.111638		0.589575	0.0726894	0.123291		0.559399	0.091771	0.164053		-0.157079	-0.198501	-0.239524	-0.0491404	-0.0978084	-0.0511832
ctx-lh-rostralmiddlefrontal	26		0.674754	0.02877	0.0426378		0.571792	0.0493842	0.0863674		0.539132	0.0462275	0.0857442		0.5086	0.0412841	0.0811721		-0.152593	-0.200995	-0.246245	-0.057118	-0.110516	-0.0566323
ctx-lh-superiorfrontal	27		0.590875	0.0326329	0.0552281		0.450638	0.021303	0.047273		0.428514	0.0317807	0.0741648		0.400048	0.0354195	0.0885381		-0.237338	-0.274781	-0.322957	-0.0490949	-0.112263	-0.0664291
ctx-lh-superiorparietal	28		0.587287	0.0348725	0.0593789		0.465446	0.0297645	0.0639484		0.433693	0.0293824	0.0677493		0.396243	0.0301768	0.0761573		-0.207465	-0.261531	-0.3253	-0.0682191	-0.148681	-0.0863527
ctx-lh-superiortemporal	29		0.699959	0.0453117	0.0647348		0.592046	0.061919	0.104585		0.577464	0.0625325	0.108288		0.557168	0.0506178	0.0908483		-0.154171	-0.175003	-0.203999	-0.0246293	-0.0589106	-0.0351469
ctx-lh-supramarginal	30		0.827785	0.0475393	0.0574295		0.761072	0.0466139	0.0612476		0.752251	0.0461582	0.0613601		0.720713	0.0465626	0.0646063		-0.0805918	-0.0912482	-0.129348	-0.0115905	-0.05303	-0.0419255
ctx-lh-frontalpole	31		0.834876	0.0499179	0.0597908		0.794845	0.0713932	0.0898202		0.773082	0.0762172	0.0985888		0.761942	0.0839699	0.110205		-0.0479481	-0.0740162	-0.0873591	-0.027381	-0.0413958	-0.0144093
ctx-lh-temporalpole	32		0.723325	0.0397147	0.0549057		0.640276	0.0599131	0.0935737		0.607616	0.0711202	0.117048		0.586894	0.0789624	0.134543		-0.114816	-0.159969	-0.188617	-0.0510097	-0.0833738	-0.0341038
ctx-lh-transversetemporal	33		0.95754	0.104053	0.108668		0.979762	0.0526598	0.0537475		0.983333	0.0527046	0.0535979		0.983333	0.0527046	0.0535979		0.0232076	0.0269374	0.0269374	0.00364517	0.00364517	0
ctx-lh-insula	34		0.710214	0.057683	0.0812192		0.610566	0.0785493	0.12865		0.589844	0.0836319	0.141786		0.573602	0.0793736	0.138378		-0.140307	-0.169484	-0.192353	-0.033939	-0.0605409	-0.0275364
ctx-rh-bankssts	35		0.930033	0.0625023	0.0672044		0.928045	0.0465861	0.0501981		0.933254	0.0590741	0.063299		0.945794	0.0629986	0.0666092		-0.00213788	0.00346332	0.0169463	0.0056132	0.019125	0.0134364
ctx-rh-caudalanteriorcingulate	36		0.754052	0.0720079	0.0954946		0.713646	0.0796685	0.111636		0.707064	0.0754527	0.106713		0.704279	0.0799697	0.113548		-0.0535844	-0.0623137	-0.0660079	-0.00922361	-0.0131269	-0.00393967
ctx-rh-caudalmiddlefrontal	37		0.819841	0.086385	0.105368		0.770996	0.103307	0.133991		0.770527	0.0842665	0.109362		0.769957	0.0831012	0.10793		-0.059579	-0.0601511	-0.0608463	-0.000608304	-0.00134761	-0.000739754
ctx-rh-cuneus	38		0.84533	0.0418781	0.0495406		0.775736	0.058413	0.0753002		0.776969	0.0683827	0.0880121		0.773474	0.0542508	0.0701391		-0.0823281	-0.080869	-0.085003	0.00158997	-0.00291491	-0.00449773
ctx-rh-entorhinal	39		0.760595	0.0514839	0.067689		0.702205	0.0941996	0.134148		0.674888	0.0992117	0.147005		0.663069	0.121677	0.183505		-0.0767682	-0.112684	-0.128223	-0.038902	-0.0557331	-0.0175124
ctx-rh-fusiform	40		0.68741	0.0389913	0.0567221		0.570321	0.0339523	0.0595319		0.544123	0.0346719	0.0637206		0.507631	0.044042	0.0867598		-0.170333	-0.208444	-0.261531	-0.0459347	-0.10992	-0.0670662
ctx-rh-inferiorparietal	41		0.743336	0.0305817	0.0411412		0.686021	0.0506464	0.0738263		0.68082	0.0379297	0.0557117		0.646786	0.0368145	0.0569191		-0.0771051	-0.0841013	-0.129888	-0.00758067	-0.0571924	-0.0499907
ctx-rh-inferiortemporal	42		0.763511	0.0633317	0.082948		0.706792	0.0886017	0.125358		0.681004	0.100055	0.146922		0.661539	0.113523	0.171605		-0.0742872	-0.108063	-0.133557	-0.036486	-0.0640262	-0.0285831
ctx-rh-isthmuscingulate	43		0.710409	0.0260043	0.0366046		0.579355	0.0282374	0.0487395		0.55411	0.0253772	0.0457982		0.5099	0.0218375	0.0428269		-0.184477	-0.220013	-0.282245	-0.0435737	-0.119883	-0.0797856
ctx-rh-lateraloccipital	44		0.727773	0.0363023	0.0498814		0.62052	0.0483548	0.0779262		0.579054	0.0490183	0.0846525		0.570734	0.0449631	0.0787813		-0.147371	-0.204348	-0.21578	-0.0668248	-0.0802332	-0.0143686
ctx-rh-lateralorbitofrontal	45		0.70592	0.0310139	0.043934		0.599658	0.0449524	0.0749634		0.580988	0.0313488	0.0539576		0.540783	0.0372777	0.0689329		-0.150531	-0.176978	-0.233933	-0.0311339	-0.0981815	-0.0692021
ctx-rh-lingual	46		0.727166	0.030313	0.0416865		0.591144	0.0184122	0.0311468		0.557863	0.0159525	0.0285957		0.517852	0.0255677	0.0493725		-0.187058	-0.232825	-0.287849	-0.0562985	-0.123983	-0.0717219
ctx-rh-medialorbitofrontal	47		0.687624	0.0373457	0.0543113		0.557339	0.0625675	0.112261		0.516915	0.0614695	0.118916		0.473473	0.0590806	0.124781		-0.189472	-0.248258	-0.311436	-0.0725292	-0.150475	-0.0840416
ctx-rh-middletemporal	48		0.7545	0.0309315	0.040996		0.689387	0.067469	0.0978681		0.667243	0.0594188	0.0890512		0.638256	0.0589963	0.0924336		-0.0862995	-0.115648	-0.154067	-0.0321209	-0.0741686	-0.0434432
ctx-rh-parahippocampal	49		0.734615	0.0387069	0.0526901		0.68353	0.0540343	0.0790518		0.70236	0.0702829	0.100067		0.674215	0.0805585	0.119485		-0.0695409	-0.0439083	-0.0822212	0.0275483	-0.0136281	-0.0400725
ctx-rh-paracentral	50		0.842641	0.0712587	0.0845659		0.795468	0.0462287	0.0581151		0.770013	0.0561758	0.0729543		0.752448	0.0568678	0.075577		-0.0559824	-0.0861906	-0.107037	-0.0319995	-0.0540818	-0.0228122
ctx-rh-parsopercularis	51		0.715434	0.0580184	0.0810955		0.692091	0.0697038	0.100715		0.680893	0.0921163	0.135287		0.682113	0.0720022	0.105558		-0.0326276	-0.0482791	-0.0465744	-0.0161794	-0.0144172	0.00179118
ctx-rh-parsorbitalis	52		0.767892	0.0433755	0.0564865		0.708669	0.0792962	0.111895		0.693931	0.0777148	0.111992		0.699587	0.0719568	0.102856		-0.0771243	-0.0963166	-0.0889508	-0.0207962	-0.0128149	0.00815081
ctx-rh-parstriangularis	53		0.680905	0.0296721	0.0435774		0.635266	0.0602918	0.0949079		0.614433	0.0585709	0.0953252		0.61336	0.0471241	0.0768295		-0.0670267	-0.0976228	-0.0991986	-0.0327941	-0.0344832	-0.00174633
ctx-rh-pericalcarine	54		0.759941	0.0504578	0.066397		0.630709	0.040211	0.0637552		0.603651	0.033384	0.0553035		0.576635	0.046821	0.081197		-0.170056	-0.205662	-0.241212	-0.0429013	-0.0857356	-0.0447544
ctx-rh-postcentral	55		0.655452	0.027262	0.0415926		0.58135	0.0347004	0.0596893		0.561495	0.0352041	0.062697		0.52807	0.0351396	0.0665433		-0.113055	-0.143347	-0.194342	-0.0341533	-0.0916487	-0.0595286
ctx-rh-posteriorcingulate	56		0.735431	0.0325722	0.04429		0.652719	0.0538272	0.0824662		0.649535	0.0406229	0.0625414		0.634884	0.0435956	0.068667		-0.112468	-0.116797	-0.136719	-0.00487729	-0.0273237	-0.0225564
ctx-rh-precentral	57		0.662587	0.0243996	0.0368248		0.562139	0.0307418	0.0546872		0.542544	0.0288124	0.0531061		0.518499	0.0258238	0.0498051		-0.151599	-0.181174	-0.217463	-0.0348593	-0.0776334	-0.044319
ctx-rh-precuneus	58		0.631223	0.0153073	0.0242503		0.50673	0.0154122	0.030415		0.478385	0.0190472	0.0398156		0.452853	0.0250609	0.0553399		-0.197224	-0.24213	-0.282577	-0.0559375	-0.106322	-0.05337
ctx-rh-rostralanteriorcingulate	59		0.746817	0.0596394	0.0798581		0.63549	0.0717899	0.112968		0.604745	0.0954068	0.157764		0.591051	0.106563	0.180294		-0.149069	-0.190236	-0.208573	-0.0483795	-0.0699289	-0.0226449
ctx-rh-rostralmiddlefrontal	60		0.652374	0.0312834	0.0479531		0.547989	0.0410741	0.0749543		0.512855	0.0402957	0.0785714		0.488541	0.0432036	0.0884339		-0.160009	-0.213863	-0.251134	-0.0641132	-0.108483	-0.0474099
ctx-rh-superiorfrontal	61		0.576803	0.0268083	0.0464774		0.444792	0.0253615	0.0570189		0.415971	0.0312159	0.0750435		0.379007	0.0296052	0.0781125		-0.228867	-0.278834	-0.342917	-0.0647964	-0.147899	-0.0888599
ctx-rh-superiorparietal	62		0.605087	0.0178873	0.0295615		0.51086	0.0266817	0.0522289		0.49031	0.0198686	0.0405226		0.46689	0.0297616	0.0637444		-0.155724	-0.189686	-0.228392	-0.0402259	-0.0860715	-0.0477671
ctx-rh-superiortemporal	63		0.709155	0.0367604	0.0518368		0.624297	0.0639296	0.102402		0.598787	0.0708195	0.118272		0.572367	0.0504266	0.0881017		-0.119661	-0.155634	-0.192888	-0.0408621	-0.0831808	-0.0441215
ctx-rh-supramarginal	64		0.875103	0.0389491	0.044508		0.835859	0.0389096	0.0465505		0.820101	0.0329844	0.04022		0.797121	0.0341398	0.0428289		-0.0448451	-0.0628517	-0.0891113	-0.018852	-0.0463444	-0.0280207
ctx-rh-frontalpole	65		0.823395	0.0448163	0.0544286		0.794336	0.0783866	0.0986819		0.780935	0.0827786	0.105999		0.730813	0.100534	0.137565		-0.0352912	-0.0515664	-0.112439	-0.0168706	-0.0799698	-0.064182
ctx-rh-temporalpole	66		0.858382	0.0615916	0.0717531		0.76476	0.0768544	0.100495		0.751871	0.0867084	0.115324		0.706433	0.0730861	0.103458		-0.109068	-0.124084	-0.177018	-0.0168546	-0.0762687	-0.0604327
ctx-rh-transversetemporal	67		0.886105	0.0831733	0.0938639		0.916746	0.0527849	0.0575785		0.92627	0.0586484	0.0633168		0.948809	0.047965	0.0505529		0.0345794	0.0453274	0.0707642	0.0103887	0.0349753	0.0243338
ctx-rh-insula	68		0.670386	0.0413013	0.0616083		0.562615	0.0569737	0.101266		0.540713	0.0602941	0.111508		0.501749	0.051932	0.103502		-0.16076	-0.193429	-0.251552	-0.0389275	-0.108184	-0.0720615
Global average			0.744934	0.0437079	0.0577754		0.667519	0.0542588	0.0806679		0.651053	0.055021	0.0840128		0.629947	0.0559821	0.0888537

## Sheet: NH binary clustering coeff
			0				25				50				125				Difference
Region	Label		str	StDev	CV		str	stDev	CV		str	StDev	CV		str	stDev	CV		25-0/0	50-0/0	125-0/0	50-25/25	125-25/25	125-50/50
			0.489369	0.0265949	0.0543452		0.355878	0.0328042	0.0921783		0.326443	0.0398323	0.122019		0.280314	0.041334	0.147456		-0.272782	-0.332929	-0.427192	-0.0827093	-0.21233	-0.141308
			0.48547	0.0201253	0.0414554		0.34947	0.0312555	0.0894367		0.326425	0.034754	0.106468		0.287286	0.0289321	0.100708		-0.28014	-0.32761	-0.408231	-0.0659432	-0.177939	-0.119903
			0.495385	0.0404987	0.081752		0.35749	0.0430519	0.120428		0.32423	0.041196	0.127058		0.289327	0.0383212	0.132449		-0.278359	-0.345499	-0.415955	-0.0930377	-0.19067	-0.107648
			0.489962	0.041199	0.0840862		0.366994	0.0274228	0.0747228		0.344682	0.0373061	0.108234		0.306744	0.0426169	0.138933		-0.250975	-0.296514	-0.373944	-0.0607967	-0.164172	-0.110067
			0.501438	0.0316571	0.0631325		0.362677	0.0453983	0.125176		0.335159	0.0362817	0.108252		0.311026	0.0282709	0.0908957		-0.276727	-0.331605	-0.379732	-0.0758742	-0.142415	-0.0720043
			0.492505	0.0294874	0.0598723		0.352438	0.0325209	0.0922741		0.321618	0.0301393	0.0937115		0.289391	0.0290431	0.100359		-0.284396	-0.346974	-0.41241	-0.0874476	-0.178889	-0.100204
			0.496013	0.018727	0.037755		0.354374	0.0456664	0.128865		0.322095	0.0439665	0.136501		0.292381	0.0419613	0.143516		-0.285555	-0.350631	-0.410538	-0.0910863	-0.174937	-0.092254
			0.497896	0.0405368	0.0814161		0.359325	0.0429369	0.119493		0.330009	0.0480411	0.145575		0.287826	0.0558967	0.194203		-0.278313	-0.337193	-0.421915	-0.0815864	-0.19898	-0.127823
			0.506228	0.0313911	0.0620097		0.371706	0.0304919	0.0820324		0.337344	0.0288426	0.085499		0.308953	0.0281075	0.0909767		-0.265735	-0.333613	-0.389696	-0.0924435	-0.168823	-0.0841598
			0.511997	0.043321	0.0846117		0.372327	0.044504	0.119529		0.348071	0.0401424	0.115328		0.309321	0.0500301	0.161742		-0.272795	-0.32017	-0.395854	-0.065147	-0.169223	-0.111328
			0.513238	0.0297337	0.0579336		0.378766	0.0529777	0.139869		0.355788	0.0571083	0.160512		0.321777	0.0597717	0.185755		-0.262007	-0.306779	-0.373044	-0.060667	-0.150459	-0.095591
			0.518468	0.0553433	0.106744		0.380663	0.0287948	0.0756438		0.352922	0.0224799	0.0636964		0.313201	0.0339597	0.108428		-0.265792	-0.319298	-0.39591	-0.0728762	-0.177223	-0.112548
			0.55755	0.0176694	0.0316911		0.384575	0.0325717	0.0846953		0.355273	0.0424595	0.119512		0.310729	0.0428873	0.138021		-0.310243	-0.362796	-0.442688	-0.0761917	-0.192018	-0.125379
			0.5323	0.0265754	0.0499255		0.383979	0.0572373	0.149064		0.347654	0.0526998	0.151587		0.296941	0.0455733	0.153476		-0.278641	-0.346884	-0.442154	-0.0946033	-0.226673	-0.14587
			0.559973	0.0405575	0.0724275		0.391678	0.0414361	0.105791		0.362885	0.035015	0.0964904		0.321705	0.0393892	0.122439		-0.30054	-0.351959	-0.425499	-0.0735118	-0.17865	-0.113481
			0.55174	0.0426429	0.0772881		0.404272	0.0352571	0.0872113		0.371344	0.0298695	0.0804363		0.33087	0.0234359	0.0708311		-0.267279	-0.326959	-0.400314	-0.0814497	-0.181564	-0.108991
			0.574554	0.0394607	0.0686805		0.420955	0.0346333	0.0822732		0.393165	0.0381297	0.0969814		0.351746	0.0339547	0.0965317		-0.267336	-0.315704	-0.387792	-0.0660157	-0.164408	-0.105347
			0.560089	0.0412046	0.0735679		0.408943	0.0388771	0.0950672		0.379797	0.046727	0.123031		0.33932	0.0420471	0.123916		-0.26986	-0.321898	-0.394167	-0.0712715	-0.170251	-0.106576
			0.594653	0.0385131	0.0647657		0.434708	0.056249	0.129395		0.407917	0.0489097	0.119901		0.368149	0.0409866	0.111332		-0.268973	-0.314025	-0.380902	-0.0616286	-0.153112	-0.0974916
			0.582567	0.0471529	0.0809398		0.407485	0.0230045	0.0564549		0.370617	0.0154628	0.0417218		0.329508	0.0290044	0.0880231		-0.300535	-0.363821	-0.434386	-0.0904769	-0.191361	-0.11092
			0.611976	0.0360249	0.0588665		0.457082	0.0325768	0.0712712		0.412156	0.029225	0.0709076		0.35319	0.0334776	0.0947864		-0.253105	-0.326516	-0.42287	-0.0982878	-0.227294	-0.143068
			0.608115	0.0328527	0.0540238		0.442616	0.0349009	0.0788514		0.411211	0.037235	0.0905497		0.36777	0.0388708	0.105693		-0.272151	-0.323794	-0.39523	-0.0709532	-0.1691	-0.105642
			0.622146	0.041592	0.0668524		0.434948	0.0480534	0.110481		0.401797	0.0502299	0.125013		0.359439	0.0483577	0.134537		-0.300891	-0.354175	-0.422259	-0.0762172	-0.173603	-0.105421
			0.618372	0.0503653	0.0814483		0.440468	0.0475487	0.10795		0.404369	0.039629	0.0980021		0.361314	0.0351543	0.0972955		-0.287697	-0.346074	-0.4157	-0.0819553	-0.179703	-0.106474
			0.640911	0.0413844	0.0645712		0.468085	0.0407768	0.0871141		0.438681	0.0433048	0.0987159		0.386445	0.0542939	0.140496		-0.269656	-0.315535	-0.397038	-0.0628183	-0.174413	-0.119075
			0.634217	0.05413	0.0853494		0.476071	0.0409496	0.0860158		0.432897	0.0501223	0.115784		0.382829	0.0552583	0.144342		-0.249356	-0.317431	-0.396375	-0.0906892	-0.195858	-0.115657
			0.661711	0.0470559	0.0711124		0.471936	0.0459331	0.0973289		0.44671	0.0419484	0.0939052		0.399052	0.0417662	0.104664		-0.286794	-0.324917	-0.39694	-0.0534527	-0.154438	-0.106688
			0.656062	0.0453122	0.0690669		0.472309	0.0400154	0.084723		0.436397	0.0432127	0.0990216		0.396298	0.0470859	0.118814		-0.280086	-0.334824	-0.395945	-0.076034	-0.160934	-0.0918865
			0.67117	0.0455286	0.0678347		0.482132	0.0389557	0.0807988		0.449218	0.0374362	0.0833364		0.378263	0.0317892	0.0840399		-0.281654	-0.330694	-0.436412	-0.0682684	-0.215437	-0.157952
			0.676005	0.0409684	0.0606037		0.489174	0.0305509	0.062454		0.45586	0.0325555	0.0714156		0.401735	0.0435461	0.108395		-0.276375	-0.325656	-0.405721	-0.068102	-0.178747	-0.118731
			0.68453	0.0343461	0.0501747		0.495106	0.0473804	0.0956975		0.458045	0.0497406	0.108593		0.392017	0.0498406	0.127139		-0.276722	-0.330862	-0.42732	-0.0748537	-0.208216	-0.144153
			0.684914	0.0425936	0.0621883		0.493092	0.0326805	0.0662767		0.456901	0.0302758	0.0662632		0.403253	0.0305703	0.0758091		-0.280068	-0.332907	-0.411235	-0.0733951	-0.182194	-0.117416
			0.692732	0.0365885	0.0528177		0.503557	0.0359712	0.0714342		0.465029	0.03764	0.0809411		0.411198	0.0404587	0.0983922		-0.273085	-0.328703	-0.406411	-0.0765118	-0.183413	-0.115759
			0.705685	0.0342943	0.0485971		0.498946	0.0415719	0.0833194		0.467361	0.0474461	0.101519		0.402853	0.0402831	0.0999945		-0.292962	-0.337719	-0.429132	-0.063303	-0.192593	-0.138027
			0.705085	0.0471813	0.0669157		0.503342	0.043739	0.0868972		0.472914	0.0412063	0.0871327		0.423734	0.0343835	0.0811441		-0.286126	-0.329282	-0.399031	-0.0604531	-0.158158	-0.103992
			0.718609	0.0311406	0.0433345		0.516672	0.0392867	0.0760381		0.486844	0.0376753	0.0773867		0.42539	0.0326353	0.0767186		-0.28101	-0.322519	-0.408036	-0.0577312	-0.176673	-0.126229
			0.722801	0.0294736	0.0407769		0.519875	0.0368054	0.0707967		0.482458	0.0431128	0.0893608		0.428516	0.0429507	0.100231		-0.28075	-0.332516	-0.407146	-0.0719727	-0.175733	-0.111807
			0.723865	0.0418054	0.0577531		0.527889	0.0356362	0.0675071		0.485318	0.038308	0.0789338		0.425343	0.0664829	0.156304		-0.270736	-0.329546	-0.412399	-0.080643	-0.194255	-0.123578
			0.723671	0.0405736	0.0560663		0.519034	0.0406243	0.0782692		0.478349	0.0416524	0.0870753		0.417347	0.0549073	0.131563		-0.282777	-0.338996	-0.423292	-0.0783847	-0.195916	-0.127528
			0.729845	0.0321743	0.0440838		0.512119	0.0289844	0.056597		0.472398	0.0321904	0.0681426		0.425146	0.0444556	0.104566		-0.298317	-0.352741	-0.417485	-0.0775622	-0.169831	-0.100027
			0.735385	0.0408321	0.0555249		0.52862	0.0271164	0.0512965		0.501283	0.0345097	0.0688428		0.440052	0.0508837	0.115631		-0.281166	-0.31834	-0.401603	-0.0517141	-0.167545	-0.122148
			0.729026	0.0411857	0.0564941		0.528882	0.0281306	0.0531888		0.484448	0.0542694	0.112023		0.439691	0.0403231	0.0917079		-0.274537	-0.335487	-0.396879	-0.0840149	-0.16864	-0.0923871
			0.734462	0.034232	0.0466083		0.522251	0.0297688	0.0570011		0.476776	0.0461273	0.0967484		0.431759	0.0420198	0.0973222		-0.288934	-0.35085	-0.412142	-0.0870752	-0.173272	-0.0944182
			0.739407	0.0304665	0.041204		0.533225	0.0434008	0.0813931		0.502228	0.0580764	0.115637		0.442805	0.0651878	0.147216		-0.278848	-0.320769	-0.401135	-0.0581308	-0.169573	-0.11832
			0.735865	0.0320333	0.0435315		0.525275	0.0273426	0.0520539		0.493013	0.0362562	0.0735402		0.439574	0.0311606	0.0708883		-0.28618	-0.330023	-0.402644	-0.0614199	-0.163155	-0.108393
			0.73394	0.0364726	0.0496942		0.526135	0.0266353	0.0506245		0.49533	0.0342612	0.0691685		0.427795	0.0527155	0.123226		-0.283136	-0.325109	-0.417126	-0.0585509	-0.186911	-0.136344
			0.743613	0.0327991	0.0441078		0.556186	0.0494527	0.088914		0.504575	0.052032	0.10312		0.452919	0.0461583	0.101913		-0.252049	-0.321454	-0.390921	-0.092794	-0.18567	-0.102376
			0.742491	0.0305854	0.041193		0.540433	0.0414243	0.0766503		0.505193	0.0429507	0.0850184		0.443787	0.0420535	0.0947605		-0.272135	-0.319597	-0.402299	-0.0652065	-0.178829	-0.121549
			0.740597	0.0351948	0.0475222		0.542537	0.0424424	0.0782295		0.505982	0.0452456	0.0894212		0.451326	0.0423231	0.0937749		-0.267433	-0.316792	-0.390591	-0.0673779	-0.168119	-0.108019
			0.730928	0.042658	0.0583615		0.511668	0.0291182	0.0569084		0.477321	0.0339328	0.07109		0.430697	0.0280919	0.0652243		-0.299975	-0.346966	-0.410753	-0.0671275	-0.158248	-0.0976779
			0.742021	0.0217097	0.0292575		0.546959	0.0217641	0.0397912		0.50801	0.0268834	0.052919		0.441721	0.0319266	0.0722777		-0.262879	-0.31537	-0.404705	-0.0712105	-0.192405	-0.130486
			0.747367	0.0383981	0.0513779		0.55273	0.0523061	0.0946324		0.513107	0.0433601	0.0845049		0.443149	0.0592419	0.133684		-0.26043	-0.313446	-0.407053	-0.0716848	-0.198254	-0.136343
			0.744609	0.0374938	0.0503537		0.549453	0.0550692	0.100226		0.507111	0.0630688	0.124369		0.444149	0.0527058	0.118667		-0.262092	-0.318956	-0.403514	-0.0770617	-0.191653	-0.124159
			0.73761	0.0304659	0.0413035		0.527223	0.0399014	0.0756822		0.489659	0.0390228	0.0796938		0.430105	0.0684842	0.159227		-0.285227	-0.336154	-0.416893	-0.07125	-0.184208	-0.121623
			0.742069	0.0413062	0.0556636		0.564854	0.0340531	0.0602865		0.523433	0.0515318	0.0984498		0.468938	0.0590604	0.125945		-0.238813	-0.294631	-0.368067	-0.0733305	-0.169806	-0.104109
			0.74012	0.0259458	0.0350562		0.517545	0.0747037	0.144342		0.485526	0.0680208	0.140097		0.427359	0.0847403	0.198288		-0.300729	-0.34399	-0.422581	-0.0618663	-0.174256	-0.119802
			0.744135	0.040255	0.0540964		0.559765	0.0544282	0.0972339		0.527762	0.062381	0.118199		0.467734	0.0724891	0.154979		-0.247763	-0.29077	-0.371438	-0.0571722	-0.164409	-0.11374
			0.755627	0.0242911	0.0321469		0.553532	0.0567037	0.10244		0.522508	0.0588681	0.112665		0.478081	0.0803129	0.16799		-0.267453	-0.308511	-0.367305	-0.0560483	-0.136308	-0.0850248
			0.746483	0.0205884	0.0275805		0.510837	0.0810349	0.158632		0.479734	0.0888417	0.185189		0.442852	0.087201	0.196908		-0.315674	-0.35734	-0.406748	-0.0608859	-0.133086	-0.0768807
			0.750715	0.0422113	0.0562281		0.535361	0.05376	0.100418		0.480765	0.0594655	0.123689		0.455707	0.0853235	0.187233		-0.286866	-0.35959	-0.39297	-0.101979	-0.148785	-0.0521215
			0.765226	0.0446844	0.0583937		0.560451	0.059632	0.1064		0.516883	0.052125	0.100845		0.471475	0.0701495	0.148788		-0.267601	-0.324536	-0.383876	-0.0777366	-0.158758	-0.0878506
			0.760366	0.0361219	0.047506		0.519208	0.107049	0.206177		0.465072	0.0886701	0.190659		0.422965	0.0908361	0.21476		-0.317161	-0.388358	-0.443735	-0.104265	-0.185364	-0.0905382
			0.771734	0.0590191	0.076476		0.536825	0.0346133	0.0644778		0.477453	0.0547485	0.114668		0.464206	0.0768166	0.16548		-0.30439	-0.381324	-0.398489	-0.110599	-0.135275	-0.0277447
			0.776573	0.0429233	0.0552727		0.597936	0.0872528	0.145923		0.531508	0.0759707	0.142934		0.474466	0.128031	0.269842		-0.230032	-0.315573	-0.389026	-0.111096	-0.206494	-0.107321
			0.755649	0.0488302	0.0646202		0.572063	0.106967	0.186985		0.558254	0.0911799	0.16333		0.476429	0.122811	0.257773		-0.242951	-0.261226	-0.369511	-0.0241398	-0.167175	-0.146574
			0.753348	0.0608341	0.0807516		0.59119	0.0938527	0.158752		0.488333	0.12436	0.254662		0.439286	0.225596	0.513551		-0.215249	-0.351782	-0.416889	-0.173983	-0.256947	-0.100439
			0.786659	0.0590963	0.0751231		0.62119	0.120783	0.194439		0.62	0.171983	0.277392		0.594286	0.178369	0.30014		-0.210344	-0.211857	-0.244545	-0.00191648	-0.0433117	-0.0414747
			0.788254	0.0895774	0.11364		0.6	0.138778	0.231296		0.45	0.219004	0.486677		0.41	0.244974	0.597498		-0.238824	-0.429118	-0.479863	-0.25	-0.316667	-0.0888889
Global average			0.661443	0.0386469	0.0592048		0.480228	0.0467282	0.0968208		0.442936	0.050745	0.113678		0.39472	0.0573835	0.1422

[truncated: 4 more sheets: Onnela's clustering coeff, NH Onnela's clustering coeff, Zhang's clustering coeff, NH Zhang's clustering coeff]
